# Supplementary material for: A novel double-chain silver(I) coordination polymer: catena-poly[[[μ-aqua-aqua­disilver(I)]-bis­(μ3-5-methyl­pyrazine-2-carboxyl­ato)] dihydrate]
Source: Acta Crystallogr Sect E Struct Rep Online. 2008 Sep 24;64(Pt 10):m1312–3. doi: 10.1107/S160053680802984X (PMC2959376; doi:10.1107/S160053680802984X)
Supplement: Supplementary file 1 [file e-64-m1312-sup1.cif]

##############################################################################
###                                                                        ###
###        Electronic paper (Acta Crystallographica Section E)             ###
###                                                                        ###
##############################################################################
#                                                                            #
# This CIF contains the data in a paper accepted for publication in Acta     #
# Crystallographica Section E. It conforms to the requirements of Notes      #
# for Authors for Section E, and has been peer reviewed under the auspices   #
# of the IUCr Commission on Journals.                                        #
#                                                                            #
# Full details of the Crystallographic Information File format               #
# are given in the paper "The Crystallographic Information File (CIF):       #
# a New Standard Archive File for Crystallography" by S. R. Hall, F. H.      #
# Allen and I. D. Brown [Acta Cryst. (1991), A47, 655-685].                  #
#                                                                            #
# The current version of the core CIF dictionary is obtainable from          #
# ftp://ftp.iucr.org/pub/cif_core.dic. The current version number is 2.4.    #
#                                                                            #
# Software is freely available for graphical display of the structure(s) in  #
# this CIF.  For information consult the CIF home page http://www.iucr.org/  #
# cif/home.html                                                              #
#                                                                            #
# This file may be used for bona fide research purposes within the           #
# scientific community so long as proper attribution is given to the journal # 
# article from which it was obtained.                                        #
#                                                                            #
##############################################################################
                                             
data_global
_audit_creation_method     'form.cif (version 2.0)'
_journal_data_validation_number     ?
_journal_date_recd_electronic     2008-07-15
_journal_date_accepted     2008-09-17
_journal_name_full     'Acta Crystallographica, Section E'
_journal_year     2008
_journal_volume     64
_journal_issue     10
_journal_page_first     m1312
_journal_page_last     m1313
_journal_paper_category     QM
_journal_coeditor_code     KJ2095
_publ_contact_author_name     'Bin Zhai'
_publ_contact_author_address
;
Department of Chemistry
Tianjin Normal University
Tianjin 300387
People's Republic of China
;
_publ_contact_author_email     zhaibin1978@163.com
_publ_contact_author_fax     ?
_publ_contact_author_phone     ?
_publ_section_title
;\
A novel one-dimensional double-chain silver(I) coordination polymer:
<i>catena</i>-poly[[[\m-aqua-aquadisilver(I)]-bis(\m~3~-5-methylpyrazine-2-\
carboxylato)] dihydrate]
;
loop_
    _publ_author_name
    _publ_author_address
    'Zhai, Bin'
;
Department of Chemistry
Shangqiu Normal University
Shangqiu 476000
Henan
People's Republic of China
;
    'Zhang, Xiangfei'
;
Department of Chemistry
Shangqiu Normal University
Shangqiu 476000
Henan
People's Republic of China
;
    'Xu, Maotian'
;
Department of Chemistry
Shangqiu Normal University
Shangqiu 476000
Henan
People's Republic of China
;
data_I
_chemical_name_systematic
;
<i>catena</i>-poly[[[\m-aqua-aquadisilver(I)]-bis(\m~3~-5-methylpyrazine-2-
carboxylato)] dihydrate]
;
_chemical_name_common     ?
_chemical_formula_moiety     'C12 H14 Ag2 N4 O6 , 2H2 O'
_chemical_formula_sum     'C12 H18 Ag2 N4 O8'
_chemical_formula_structural     ?
_chemical_formula_analytical     ?
_chemical_formula_iupac     '[Ag2 (C6 H5 N2 O2)2 (H2 O)2] , 2H2 O'
_chemical_formula_weight     562.04
_symmetry_cell_setting     triclinic
_symmetry_space_group_name_H-M     'P -1'
_symmetry_space_group_name_Hall     '-P 1'
loop_
    _symmetry_equiv_pos_as_xyz
    'x, y, z'
    '-x, -y, -z'
_cell_length_a     6.9481(5)
_cell_length_b     10.1827(8)
_cell_length_c     13.4830(10)
_cell_angle_alpha     107.5030(10)
_cell_angle_beta     100.1850(10)
_cell_angle_gamma     103.1640(10)
_cell_volume     854.40(10)
_cell_formula_units_Z     2
_cell_measurement_reflns_used     2098
_cell_measurement_theta_min     3.12
_cell_measurement_theta_max     27.75
_cell_measurement_temperature     293(2)
_exptl_crystal_description     block
_exptl_crystal_colour     colourless
_exptl_crystal_size_max     0.24
_exptl_crystal_size_mid     0.20
_exptl_crystal_size_min     0.16
_exptl_crystal_size_rad     ?
_exptl_crystal_density_diffrn     2.185
_exptl_crystal_density_meas     ?
_exptl_crystal_density_method     'not measured'
_exptl_crystal_F_000     552
_exptl_absorpt_coefficient_mu     2.343
_exptl_absorpt_correction_type     multi-scan
_exptl_absorpt_process_details     '(ABSCOR; Higashi, 1995)'
_exptl_absorpt_correction_T_min     0.581000
_exptl_absorpt_correction_T_max     0.698000
_exptl_special_details
;
;
_diffrn_ambient_temperature     293(2)
_diffrn_radiation_type     'Mo K\a'
_diffrn_radiation_wavelength     0.71073
_diffrn_radiation_source     'fine-focus sealed tube'
_diffrn_radiation_monochromator     graphite
_diffrn_measurement_device_type     'Bruker APEX CCD area-detector'
_diffrn_measurement_method     '\f and \w'
_diffrn_detector_area_resol_mean     ?
_diffrn_reflns_number     4422
_diffrn_reflns_av_R_equivalents     0.0140
_diffrn_reflns_av_sigmaI/netI     0.0276
_diffrn_reflns_theta_min     1.64
_diffrn_reflns_theta_max     25.03
_diffrn_reflns_theta_full     25.03
_diffrn_measured_fraction_theta_max     0.992
_diffrn_measured_fraction_theta_full     0.992
_diffrn_reflns_limit_h_min     -8
_diffrn_reflns_limit_h_max     7
_diffrn_reflns_limit_k_min     -12
_diffrn_reflns_limit_k_max     12
_diffrn_reflns_limit_l_min     -7
_diffrn_reflns_limit_l_max     16
_diffrn_reflns_reduction_process     ?
_diffrn_standards_number     ?
_diffrn_standards_interval_count     ?
_diffrn_standards_interval_time     ?
_diffrn_standards_decay_%     ?
_refine_special_details
;
Refinement of <i>F</i>^2^ against ALL reflections. The weighted <i>R</i>-factor
<i>wR</i> and goodness of fit <i>S</i> are based on <i>F</i>^2^, conventional
<i>R</i>-factors <i>R</i> are based on <i>F</i>, with <i>F</i> set to zero for
negative <i>F</i>^2^. The threshold expression of <i>F</i>^2^ >
\s(<i>F</i>^2^) is used only for calculating <i>R</i>-factors(gt) <i>etc</i>.
and is not relevant to the choice of reflections for refinement.
<i>R</i>-factors based on <i>F</i>^2^ are statistically about twice as large
as those based on <i>F</i>, and <i>R</i>- factors based on ALL data will be
even larger.
;
_reflns_number_total     2982
_reflns_number_gt     2518
_reflns_threshold_expression     I>2\s(I)
_refine_ls_structure_factor_coef     Fsqd
_refine_ls_matrix_type     full
_refine_ls_R_factor_all     0.0335
_refine_ls_R_factor_gt     0.0274
_refine_ls_wR_factor_gt     0.0680
_refine_ls_wR_factor_ref     0.0712
_refine_ls_goodness_of_fit_all     ?
_refine_ls_goodness_of_fit_ref     1.069
_refine_ls_restrained_S_all     1.069
_refine_ls_restrained_S_obs     ?
_refine_ls_number_reflns     2982
_refine_ls_number_parameters     236
_refine_ls_number_restraints     0
_refine_ls_number_constraints     ?
_refine_ls_hydrogen_treatment     constr
_refine_ls_weighting_scheme     calc
_refine_ls_weighting_details
       'calc w = 1/[\s^2^(Fo^2^)+(0.0298P)^2^+0.2298P] where P=(Fo^2^+2Fc^2^)/3'
_refine_ls_shift/su_max     0.001
_refine_ls_shift/su_mean     0.000
_refine_diff_density_max     0.393
_refine_diff_density_min     -0.512
_refine_ls_extinction_method     none
_refine_ls_extinction_coef     ?
_refine_ls_abs_structure_details     ?
_refine_ls_abs_structure_Flack     ?
_refine_ls_abs_structure_Rogers     ?
loop_
    _atom_type_symbol
    _atom_type_description
    _atom_type_scat_dispersion_real
    _atom_type_scat_dispersion_imag
    _atom_type_scat_source
    'C' 'C' 0.0033 0.0016
                         'International Tables Vol C Tables 4.2.6.8 and 6.1.1.4'
    'H' 'H' 0.0000 0.0000
                         'International Tables Vol C Tables 4.2.6.8 and 6.1.1.4'
    'N' 'N' 0.0061 0.0033
                         'International Tables Vol C Tables 4.2.6.8 and 6.1.1.4'
    'O' 'O' 0.0106 0.0060
                         'International Tables Vol C Tables 4.2.6.8 and 6.1.1.4'
    'Ag' 'Ag' -0.8971 1.1015
                         'International Tables Vol C Tables 4.2.6.8 and 6.1.1.4'
_computing_data_collection     'SMART (Bruker, 2001)'
_computing_cell_refinement     'SAINT (Bruker, 2003)'
_computing_data_reduction     'SAINT (Bruker, 2003)'
_computing_structure_solution     'SHELXS97 (Sheldrick, 2008)'
_computing_structure_refinement     'SHELXL97 (Sheldrick, 2008)'
_computing_molecular_graphics     'DIAMOND (Brandenburg & Putz, 2005)'
_computing_publication_material     'SHELXTL (Sheldrick, 2008)'
loop_
    _atom_site_type_symbol
    _atom_site_label
    _atom_site_fract_x
    _atom_site_fract_y
    _atom_site_fract_z
    _atom_site_U_iso_or_equiv
    _atom_site_adp_type
    _atom_site_calc_flag
    _atom_site_refinement_flags
    _atom_site_occupancy
    _atom_site_disorder_assembly
    _atom_site_disorder_group
    Ag Ag1 0.51241(5) 0.71236(3) 0.76748(2) 0.04603(12) Uani d . 1 . .
    Ag Ag2 0.92839(4) 0.50359(3) 1.21079(2) 0.04547(11) Uani d . 1 . .
    O O1 0.6620(4) 0.2358(3) 0.8569(2) 0.0435(6) Uani d . 1 . .
    O O2 0.8186(4) 0.2942(3) 1.0300(2) 0.0440(6) Uani d . 1 . .
    O O3 0.2277(4) 0.2659(3) 0.5098(2) 0.0475(7) Uani d . 1 . .
    O O4 0.3568(4) 0.4346(3) 0.6721(2) 0.0508(7) Uani d . 1 . .
    O O5 0.1848(4) 0.7679(3) 0.7910(2) 0.0525(7) Uani d . 1 . .
    H H5A 0.1404 0.8206 0.7600 0.079 Uiso d R 1 . .
    H H5B 0.1849 0.7866 0.8568 0.079 Uiso d R 1 . .
    O O6 0.7016(5) 0.9584(3) 0.7828(3) 0.0646(9) Uani d . 1 . .
    H H6A 0.8065 0.9640 0.7582 0.097 Uiso d R 1 . .
    H H6B 0.6753 1.0373 0.8091 0.097 Uiso d R 1 . .
    O O7 0.9786(4) 0.0754(3) 0.3171(2) 0.0489(7) Uani d . 1 . .
    H H7A 0.8716 0.0125 0.3142 0.073 Uiso d R 1 . .
    H H7B 1.0455 0.1352 0.3798 0.073 Uiso d R 1 . .
    O O8 0.3319(4) 0.1221(3) 0.6643(3) 0.0627(8) Uani d . 1 . .
    H H8A 0.4339 0.1576 0.7196 0.094 Uiso d R 1 . .
    H H8B 0.3065 0.1766 0.6301 0.094 Uiso d R 1 . .
    N N1 0.6624(4) 0.6564(3) 0.9057(2) 0.0309(6) Uani d . 1 . .
    N N2 0.8050(4) 0.5719(3) 1.0748(2) 0.0282(6) Uani d . 1 . .
    N N3 0.3601(4) 0.6478(3) 0.5860(2) 0.0315(6) Uani d . 1 . .
    N N4 0.1450(4) 0.5712(3) 0.3731(2) 0.0325(6) Uani d . 1 . .
    C C1 0.6657(5) 0.5205(3) 0.8899(3) 0.0283(7) Uani d . 1 . .
    H H1 0.6178 0.4531 0.8201 0.034 Uiso calc R 1 . .
    C C2 0.7365(4) 0.4767(3) 0.9722(3) 0.0268(7) Uani d . 1 . .
    C C3 0.8019(5) 0.7062(4) 1.0902(3) 0.0327(8) Uani d . 1 . .
    H H3 0.8484 0.7734 1.1601 0.039 Uiso calc R 1 . .
    C C4 0.7324(5) 0.7511(4) 1.0068(3) 0.0308(7) Uani d . 1 . .
    C C5 0.7297(6) 0.9034(4) 1.0286(3) 0.0481(10) Uani d . 1 . .
    H H5A' 0.6457 0.9094 0.9663 0.072 Uiso d R 1 . .
    H H5B' 0.6748 0.9339 1.0892 0.072 Uiso d R 1 . .
    H H5C' 0.8668 0.9649 1.0442 0.072 Uiso d R 1 . .
    C C6 0.7382(5) 0.3213(4) 0.9515(3) 0.0301(7) Uani d . 1 . .
    C C7 0.3370(5) 0.7465(4) 0.5428(3) 0.0348(8) Uani d . 1 . .
    H H7 0.3963 0.8436 0.5852 0.042 Uiso calc R 1 . .
    C C8 0.2759(5) 0.5087(4) 0.5229(3) 0.0290(7) Uani d . 1 . .
    C C9 0.1744(5) 0.4725(4) 0.4164(3) 0.0323(7) Uani d . 1 . .
    H H9 0.1242 0.3755 0.3727 0.039 Uiso calc R 1 . .
    C C10 0.2270(5) 0.7099(4) 0.4361(3) 0.0325(8) Uani d . 1 . .
    C C11 0.1903(6) 0.8224(4) 0.3919(3) 0.0446(9) Uani d . 1 . .
    H H11A 0.0462 0.8116 0.3739 0.067 Uiso calc R 1 . .
    H H11B 0.2389 0.8117 0.3284 0.067 Uiso calc R 1 . .
    H H11C 0.2623 0.9164 0.4451 0.067 Uiso calc R 1 . .
    C C12 0.2901(5) 0.3943(4) 0.5726(3) 0.0337(8) Uani d . 1 . .
loop_
    _atom_site_aniso_label
    _atom_site_aniso_U_11
    _atom_site_aniso_U_22
    _atom_site_aniso_U_33
    _atom_site_aniso_U_12
    _atom_site_aniso_U_13
    _atom_site_aniso_U_23
    Ag1 0.0615(2) 0.04191(18) 0.02887(17) 0.01567(14) -0.00615(14) 0.01461(14)
    Ag2 0.0587(2) 0.04844(19) 0.02474(17) 0.01533(15) -0.00451(14) 0.01602(14)
    O1 0.0578(16) 0.0322(13) 0.0318(14) 0.0159(12) 0.0002(12) 0.0042(12)
    O2 0.0594(16) 0.0437(15) 0.0361(15) 0.0211(13) 0.0066(13) 0.0235(13)
    O3 0.0637(17) 0.0331(15) 0.0403(15) 0.0112(13) 0.0052(14) 0.0129(13)
    O4 0.0679(17) 0.0483(16) 0.0298(15) 0.0125(13) -0.0072(13) 0.0203(13)
    O5 0.0775(19) 0.0463(16) 0.0371(15) 0.0244(14) 0.0124(14) 0.0168(13)
    O6 0.085(2) 0.0323(15) 0.085(2) 0.0153(14) 0.0464(19) 0.0196(16)
    O7 0.0594(16) 0.0432(15) 0.0392(16) 0.0134(13) 0.0068(13) 0.0128(13)
    O8 0.0576(17) 0.0515(17) 0.076(2) 0.0076(14) -0.0009(16) 0.0351(17)
    N1 0.0363(15) 0.0281(15) 0.0233(15) 0.0079(12) -0.0021(12) 0.0093(12)
    N2 0.0315(14) 0.0321(15) 0.0185(14) 0.0094(12) 0.0025(12) 0.0078(12)
    N3 0.0347(15) 0.0332(16) 0.0236(15) 0.0097(12) 0.0001(12) 0.0107(13)
    N4 0.0339(15) 0.0387(17) 0.0248(15) 0.0108(13) 0.0034(12) 0.0137(13)
    C1 0.0310(17) 0.0273(17) 0.0220(17) 0.0086(14) 0.0012(14) 0.0054(14)
    C2 0.0208(15) 0.0322(18) 0.0238(17) 0.0060(13) 0.0006(13) 0.0097(15)
    C3 0.0385(18) 0.0325(18) 0.0203(17) 0.0102(15) 0.0018(15) 0.0036(15)
    C4 0.0318(17) 0.0305(18) 0.0285(18) 0.0096(14) 0.0031(15) 0.0109(15)
    C5 0.073(3) 0.0265(19) 0.036(2) 0.0127(18) 0.001(2) 0.0071(17)
    C6 0.0303(17) 0.0310(18) 0.033(2) 0.0109(14) 0.0105(15) 0.0143(16)
    C7 0.0382(19) 0.0315(18) 0.0309(19) 0.0081(15) 0.0041(16) 0.0105(16)
    C8 0.0245(16) 0.0384(19) 0.0276(18) 0.0127(14) 0.0065(14) 0.0143(16)
    C9 0.0357(18) 0.0324(18) 0.0274(18) 0.0125(15) 0.0046(15) 0.0093(15)
    C10 0.0319(17) 0.040(2) 0.0323(19) 0.0138(15) 0.0096(15) 0.0196(17)
    C11 0.057(2) 0.042(2) 0.039(2) 0.0143(18) 0.0074(19) 0.0222(19)
    C12 0.0296(17) 0.037(2) 0.037(2) 0.0119(15) 0.0048(15) 0.0170(17)
_geom_special_details
;
All e.s.d.'s (except the e.s.d. in the dihedral angle between two l.s. planes)
are estimated using the full covariance matrix. The cell e.s.d.'s are taken
into account individually in the estimation of e.s.d.'s in distances, angles
and torsion angles; correlations between e.s.d.'s in cell parameters are only
used when they are defined by crystal symmetry. An approximate (isotropic)
treatment of cell e.s.d.'s is used for estimating e.s.d.'s involving l.s.
planes.
;
loop_
    _geom_bond_atom_site_label_1
    _geom_bond_atom_site_label_2
    _geom_bond_site_symmetry_2
    _geom_bond_distance
    _geom_bond_publ_flag
    Ag1 N1 . 2.260(3) yes
    Ag1 N3 . 2.311(3) yes
    Ag1 O6 . 2.478(3) yes
    Ag1 O5 . 2.517(3) yes
    Ag1 O4 . 2.598(3) yes
    Ag2 N4 1_656 2.233(3) yes
    Ag2 N2 . 2.250(3) yes
    Ag2 O2 . 2.558(3) yes
    Ag2 O5 2_667 2.688(3) yes
    Ag2 O4 2_667 2.809(3) yes
    O1 C6 . 1.244(4) ?
    O2 C6 . 1.244(4) ?
    O3 C12 . 1.249(4) ?
    O4 C12 . 1.243(4) ?
    O5 H5A . 0.8500 ?
    O5 H5B . 0.8500 ?
    O6 H6A . 0.8500 ?
    O6 H6B . 0.8500 ?
    O7 H7A . 0.8501 ?
    O7 H7B . 0.8501 ?
    O8 H8A . 0.8499 ?
    O8 H8B . 0.8499 ?
    N1 C4 . 1.336(4) ?
    N1 C1 . 1.342(4) ?
    N2 C3 . 1.326(4) ?
    N2 C2 . 1.353(4) ?
    N3 C7 . 1.330(4) ?
    N3 C8 . 1.339(4) ?
    N4 C10 . 1.335(4) ?
    N4 C9 . 1.340(4) ?
    N4 Ag2 1_454 2.233(3) ?
    C1 C2 . 1.369(4) ?
    C1 H1 . 0.9300 ?
    C2 C6 . 1.525(4) ?
    C3 C4 . 1.387(5) ?
    C3 H3 . 0.9300 ?
    C4 C5 . 1.495(5) ?
    C5 H5A' . 0.9600 ?
    C5 H5B' . 0.9600 ?
    C5 H5C' . 0.9600 ?
    C7 C10 . 1.396(5) ?
    C7 H7 . 0.9300 ?
    C8 C9 . 1.378(5) ?
    C8 C12 . 1.521(5) ?
    C9 H9 . 0.9300 ?
    C10 C11 . 1.491(5) ?
    C11 H11A . 0.9600 ?
    C11 H11B . 0.9600 ?
    C11 H11C . 0.9600 ?
loop_
    _geom_angle_atom_site_label_1
    _geom_angle_atom_site_label_2
    _geom_angle_atom_site_label_3
    _geom_angle_site_symmetry_1
    _geom_angle_site_symmetry_3
    _geom_angle
    _geom_angle_publ_flag
    N1 Ag1 N3 . . 149.97(10) yes
    N1 Ag1 O6 . . 110.25(10) yes
    N3 Ag1 O6 . . 92.51(10) yes
    N1 Ag1 O5 . . 111.71(9) yes
    N3 Ag1 O5 . . 83.98(9) yes
    O6 Ag1 O5 . . 95.92(9) yes
    N1 Ag1 O4 . . 84.35(9) yes
    N3 Ag1 O4 . . 67.85(9) yes
    O6 Ag1 O4 . . 154.82(9) yes
    O5 Ag1 O4 . . 97.40(9) yes
    N4 Ag2 N2 1_656 . 146.43(10) yes
    N4 Ag2 O2 1_656 . 138.04(9) yes
    N2 Ag2 O2 . . 69.03(9) yes
    C6 O2 Ag2 . . 114.8(2) ?
    C12 O4 Ag1 . . 114.3(2) ?
    Ag1 O5 H5A . . 119.7 ?
    Ag1 O5 H5B . . 108.3 ?
    H5A O5 H5B . . 116.9 ?
    Ag1 O6 H6A . . 115.2 ?
    Ag1 O6 H6B . . 128.7 ?
    H6A O6 H6B . . 116.2 ?
    H7A O7 H7B . . 115.7 ?
    H8A O8 H8B . . 117.8 ?
    C4 N1 C1 . . 117.3(3) ?
    C4 N1 Ag1 . . 122.3(2) ?
    C1 N1 Ag1 . . 120.1(2) ?
    C3 N2 C2 . . 117.1(3) ?
    C3 N2 Ag2 . . 122.3(2) ?
    C2 N2 Ag2 . . 120.5(2) ?
    C7 N3 C8 . . 117.7(3) ?
    C7 N3 Ag1 . . 121.3(2) ?
    C8 N3 Ag1 . . 120.7(2) ?
    C10 N4 C9 . . 117.4(3) ?
    C10 N4 Ag2 . 1_454 121.7(2) ?
    C9 N4 Ag2 . 1_454 120.3(2) ?
    N1 C1 C2 . . 122.9(3) ?
    N1 C1 H1 . . 118.6 ?
    C2 C1 H1 . . 118.6 ?
    N2 C2 C1 . . 119.9(3) ?
    N2 C2 C6 . . 118.5(3) ?
    C1 C2 C6 . . 121.6(3) ?
    N2 C3 C4 . . 123.0(3) ?
    N2 C3 H3 . . 118.5 ?
    C4 C3 H3 . . 118.5 ?
    N1 C4 C3 . . 119.7(3) ?
    N1 C4 C5 . . 119.3(3) ?
    C3 C4 C5 . . 120.9(3) ?
    C4 C5 H5A' . . 109.5 ?
    C4 C5 H5B' . . 109.5 ?
    H5A' C5 H5B' . . 109.5 ?
    C4 C5 H5C' . . 109.5 ?
    H5A' C5 H5C' . . 109.5 ?
    H5B' C5 H5C' . . 109.5 ?
    O2 C6 O1 . . 127.0(3) ?
    O2 C6 C2 . . 116.9(3) ?
    O1 C6 C2 . . 116.1(3) ?
    N3 C7 C10 . . 122.5(3) ?
    N3 C7 H7 . . 118.8 ?
    C10 C7 H7 . . 118.8 ?
    N3 C8 C9 . . 119.8(3) ?
    N3 C8 C12 . . 118.5(3) ?
    C9 C8 C12 . . 121.7(3) ?
    N4 C9 C8 . . 122.8(3) ?
    N4 C9 H9 . . 118.6 ?
    C8 C9 H9 . . 118.6 ?
    N4 C10 C7 . . 119.7(3) ?
    N4 C10 C11 . . 118.8(3) ?
    C7 C10 C11 . . 121.4(3) ?
    C10 C11 H11A . . 109.5 ?
    C10 C11 H11B . . 109.5 ?
    H11A C11 H11B . . 109.5 ?
    C10 C11 H11C . . 109.5 ?
    H11A C11 H11C . . 109.5 ?
    H11B C11 H11C . . 109.5 ?
    O4 C12 O3 . . 125.0(3) ?
    O4 C12 C8 . . 118.0(3) ?
    O3 C12 C8 . . 116.9(3) ?
loop_
    _geom_torsion_atom_site_label_1
    _geom_torsion_atom_site_label_2
    _geom_torsion_atom_site_label_3
    _geom_torsion_atom_site_label_4
    _geom_torsion_site_symmetry_1
    _geom_torsion_site_symmetry_2
    _geom_torsion_site_symmetry_3
    _geom_torsion_site_symmetry_4
    _geom_torsion
    _geom_torsion_publ_flag
    N4 Ag2 O2 C6 1_656 . . . -159.0(2) ?
    N2 Ag2 O2 C6 . . . . -3.8(2) ?
    N1 Ag1 O4 C12 . . . . -162.1(3) ?
    N3 Ag1 O4 C12 . . . . 6.3(2) ?
    O6 Ag1 O4 C12 . . . . -34.7(4) ?
    O5 Ag1 O4 C12 . . . . 86.7(2) ?
    N3 Ag1 N1 C4 . . . . 178.7(2) ?
    O6 Ag1 N1 C4 . . . . 41.6(3) ?
    O5 Ag1 N1 C4 . . . . -63.7(3) ?
    O4 Ag1 N1 C4 . . . . -159.5(3) ?
    N3 Ag1 N1 C1 . . . . -7.9(4) ?
    O6 Ag1 N1 C1 . . . . -144.9(2) ?
    O5 Ag1 N1 C1 . . . . 109.7(2) ?
    O4 Ag1 N1 C1 . . . . 14.0(2) ?
    N4 Ag2 N2 C3 1_656 . . . -27.5(3) ?
    O2 Ag2 N2 C3 . . . . -177.1(3) ?
    N4 Ag2 N2 C2 1_656 . . . 150.2(2) ?
    O2 Ag2 N2 C2 . . . . 0.6(2) ?
    N1 Ag1 N3 C7 . . . . -164.1(2) ?
    O6 Ag1 N3 C7 . . . . -23.9(3) ?
    O5 Ag1 N3 C7 . . . . 71.8(3) ?
    O4 Ag1 N3 C7 . . . . 172.4(3) ?
    N1 Ag1 N3 C8 . . . . 21.9(3) ?
    O6 Ag1 N3 C8 . . . . 162.1(2) ?
    O5 Ag1 N3 C8 . . . . -102.2(2) ?
    O4 Ag1 N3 C8 . . . . -1.7(2) ?
    C4 N1 C1 C2 . . . . 0.1(5) ?
    Ag1 N1 C1 C2 . . . . -173.6(2) ?
    C3 N2 C2 C1 . . . . -0.8(4) ?
    Ag2 N2 C2 C1 . . . . -178.7(2) ?
    C3 N2 C2 C6 . . . . 179.9(3) ?
    Ag2 N2 C2 C6 . . . . 2.1(4) ?
    N1 C1 C2 N2 . . . . 0.7(5) ?
    N1 C1 C2 C6 . . . . 180.0(3) ?
    C2 N2 C3 C4 . . . . 0.1(5) ?
    Ag2 N2 C3 C4 . . . . 177.9(2) ?
    C1 N1 C4 C3 . . . . -0.9(5) ?
    Ag1 N1 C4 C3 . . . . 172.7(2) ?
    C1 N1 C4 C5 . . . . -179.3(3) ?
    Ag1 N1 C4 C5 . . . . -5.7(4) ?
    N2 C3 C4 N1 . . . . 0.8(5) ?
    N2 C3 C4 C5 . . . . 179.2(3) ?
    Ag2 O2 C6 O1 . . . . -175.6(3) ?
    Ag2 O2 C6 C2 . . . . 5.9(3) ?
    N2 C2 C6 O2 . . . . -5.7(4) ?
    C1 C2 C6 O2 . . . . 175.1(3) ?
    N2 C2 C6 O1 . . . . 175.7(3) ?
    C1 C2 C6 O1 . . . . -3.6(4) ?
    C8 N3 C7 C10 . . . . 1.0(5) ?
    Ag1 N3 C7 C10 . . . . -173.2(2) ?
    C7 N3 C8 C9 . . . . 1.7(5) ?
    Ag1 N3 C8 C9 . . . . 175.9(2) ?
    C7 N3 C8 C12 . . . . -176.5(3) ?
    Ag1 N3 C8 C12 . . . . -2.3(4) ?
    C10 N4 C9 C8 . . . . 3.1(5) ?
    Ag2 N4 C9 C8 1_454 . . . -167.9(2) ?
    N3 C8 C9 N4 . . . . -3.9(5) ?
    C12 C8 C9 N4 . . . . 174.3(3) ?
    C9 N4 C10 C7 . . . . -0.4(5) ?
    Ag2 N4 C10 C7 1_454 . . . 170.5(2) ?
    C9 N4 C10 C11 . . . . -177.6(3) ?
    Ag2 N4 C10 C11 1_454 . . . -6.7(4) ?
    N3 C7 C10 N4 . . . . -1.6(5) ?
    N3 C7 C10 C11 . . . . 175.4(3) ?
    Ag1 O4 C12 O3 . . . . 172.6(3) ?
    Ag1 O4 C12 C8 . . . . -9.6(4) ?
    N3 C8 C12 O4 . . . . 8.6(5) ?
    C9 C8 C12 O4 . . . . -169.5(3) ?
    N3 C8 C12 O3 . . . . -173.4(3) ?
    C9 C8 C12 O3 . . . . 8.4(5) ?
loop_
    _geom_hbond_atom_site_label_D
    _geom_hbond_atom_site_label_H
    _geom_hbond_atom_site_label_A
    _geom_hbond_site_symmetry_A
    _geom_hbond_distance_DH
    _geom_hbond_distance_HA
    _geom_hbond_distance_DA
    _geom_hbond_angle_DHA
    C1 H1 O4 . 0.93 2.38 3.061(4) 130
    O5 H5B O2 2_667 0.85 1.94 2.675(4) 144
    O5 H5A O7 2_666 0.85 1.91 2.756(4) 175
    O6 H6A O7 2_766 0.85 2.00 2.828(4) 166
    O6 H6B O1 1_565 0.85 1.96 2.794(4) 168
    O7 H7A O8 2_656 0.85 1.86 2.698(4) 168
    O7 H7B O3 1_655 0.85 1.87 2.712(4) 171
    O8 H8A O1 . 0.85 2.02 2.867(4) 176
    O8 H8B O3 . 0.85 2.13 2.965(4) 166
    O8 H8B O4 . 0.85 2.44 3.116(4) 137
