# Supplementary material for: A novel double-chain silver(I) coordination polymer: catena-poly[[[μ-aqua-aqua­disilver(I)]-bis­(μ3-5-methyl­pyrazine-2-carboxyl­ato)] dihydrate]
Source: Acta Crystallogr Sect E Struct Rep Online. 2008 Sep 24;64(Pt 10):m1312–3. doi: 10.1107/S160053680802984X (PMC2959376; doi:10.1107/S160053680802984X)
Supplement: Supplementary file 2 [file e-64-m1312-Isup2.hkl]

# 
# h,k,l, Fc-squared, Fo-squared, sigma(Fo-squared) and status flag 
# 
data_I
_shelx_title ' 080116A in P-1' 
_shelx_refln_list_code          4 
_shelx_F_calc_maximum      305.67 
_exptl_crystal_F_000       552.00 
_reflns_d_resolution_high  0.8400 
 
loop_ 
 _symmetry_equiv_pos_as_xyz 
 'x, y, z' 
 '-x, -y, -z' 
 
_cell_length_a     6.9481 
_cell_length_b    10.1827 
_cell_length_c    13.4825 
_cell_angle_alpha 107.503 
_cell_angle_beta  100.185 
_cell_angle_gamma 103.164 
 
_shelx_F_squared_multiplier     1.000 
 
loop_ 
 _refln_index_h 
 _refln_index_k 
 _refln_index_l 
 _refln_F_squared_calc 
 _refln_F_squared_meas 
 _refln_F_squared_sigma 
 _refln_observed_status 
   1   0   0      188.24      214.20      7.40 o 
   2   0   0      452.93      546.57     19.39 o 
   3   0   0      244.16      241.22     12.74 o 
   4   0   0     1068.96     1161.71     17.39 o 
   5   0   0     1513.22     1393.42     31.25 o 
   6   0   0      137.08      146.02     13.20 o 
   7   0   0      524.30      512.16     35.94 o 
  -7   1   0      417.43      376.10     30.17 o 
  -6   1   0        1.37        2.79      8.58 o 
  -5   1   0     1703.82     1734.44     35.53 o 
  -4   1   0       56.51       57.99      6.10 o 
  -3   1   0      275.12      221.64      9.05 o 
  -2   1   0     2524.95     2579.17     35.79 o 
  -1   1   0     2213.58     2187.63     39.50 o 
   0   1   0    25987.90    18285.56    287.71 o 
   1   1   0     1472.69     1516.66     21.89 o 
   2   1   0        8.72        7.28      2.40 o 
   3   1   0       46.44       55.42      3.67 o 
   4   1   0       95.95       96.86      5.38 o 
   5   1   0       32.58       31.88      6.58 o 
   6   1   0      414.98      417.30     29.89 o 
   7   1   0       55.33       51.24     16.51 o 
  -8   2   0       82.00       69.24     18.43 o 
  -7   2   0       21.44       12.67      9.54 o 
  -6   2   0     1301.75     1336.55     32.82 o 
  -5   2   0      116.34       99.63      8.79 o 
  -4   2   0     1464.24     1439.68     20.24 o 
  -3   2   0     4759.50     4603.52     47.28 o 
  -2   2   0        4.97        1.09      5.48 o 
  -1   2   0    20720.55    19912.14    310.27 o 
   0   2   0      123.49      121.62      4.88 o 
   1   2   0    17249.94    17291.84    233.70 o 
   2   2   0      112.48      115.51      5.80 o 
   3   2   0     5310.00     5294.07     55.91 o 
   4   2   0     1914.11     1863.90     26.71 o 
   5   2   0        0.13        2.08      4.95 o 
   6   2   0      508.30      521.48     33.30 o 
   7   2   0      114.30      106.60     21.35 o 
  -8   3   0      136.41      154.21     23.48 o 
  -7   3   0       30.32       43.62     13.52 o 
  -6   3   0     1533.61     1575.28     36.32 o 
  -5   3   0      385.94      352.06     14.90 o 
  -4   3   0     3214.74     3147.31     36.70 o 
  -3   3   0     3421.93     3485.89     50.10 o 
  -2   3   0      301.29      327.82      9.65 o 
  -1   3   0     3228.54     3311.59     63.69 o 
   0   3   0      711.85      722.48     18.68 o 
   1   3   0    21511.09    21178.51    195.57 o 
   2   3   0      193.14      209.07      7.21 o 
   3   3   0      475.34      488.07     12.12 o 
   4   3   0      131.65      156.13     10.23 o 
   5   3   0      292.44      303.47     15.96 o 
   6   3   0      124.55      140.19     20.71 o 
  -8   4   0       42.72       30.39     14.73 o 
  -7   4   0      236.42      273.51     16.38 o 
  -6   4   0      578.48      553.80     20.80 o 
  -5   4   0      651.84      606.60     44.94 o 
  -4   4   0      137.76      159.10      9.58 o 
  -3   4   0     1050.50     1003.60     21.47 o 
  -2   4   0      741.05      688.72     24.55 o 
  -1   4   0      945.50      983.06     19.17 o 
   0   4   0    16688.33    16808.48    212.28 o 
   1   4   0      248.17      250.81      9.37 o 
   2   4   0     1283.78     1121.41     18.99 o 
   3   4   0      424.21      454.32     12.62 o 
   4   4   0      478.52      506.57     14.47 o 
   5   4   0      432.08      458.01     29.68 o 
   6   4   0        5.54        7.26      9.61 o 
  -8   5   0        6.50        2.06     11.67 o 
  -7   5   0      534.61      542.83     22.60 o 
  -6   5   0       38.41       41.90      7.77 o 
  -5   5   0     2399.61     2461.99    114.11 o 
  -4   5   0     2344.89     2417.53     42.15 o 
  -3   5   0      467.69      436.51     17.26 o 
  -2   5   0     3644.00     3552.54     76.29 o 
  -1   5   0      196.69      213.13     14.30 o 
   0   5   0    14764.49    15101.45    172.73 o 
   1   5   0       98.76      101.27      7.35 o 
   2   5   0     2124.08     2099.65     30.19 o 
   3   5   0      260.17      284.36     10.93 o 
   4   5   0      263.04      268.38     15.57 o 
   5   5   0      175.03      222.81     22.63 o 
  -7   6   0      530.21      512.40     41.95 o 
  -6   6   0      582.37      578.15     40.14 o 
  -5   6   0      288.23      293.56     14.51 o 
  -4   6   0       21.67       15.84      5.16 o 
  -3   6   0       58.41       71.82     11.42 o 
  -2   6   0      948.02      936.15     34.66 o 
  -1   6   0      685.41      744.44     29.75 o 
   0   6   0      227.29      231.27     11.17 o 
   1   6   0     1690.78     1612.27     32.19 o 
   2   6   0      132.59      116.85     13.05 o 
   3   6   0      434.20      481.76     14.96 o 
   4   6   0      144.93      172.01     17.36 o 
   5   6   0       48.43       16.30     10.60 o 
  -7   7   0       58.62       95.64     16.08 o 
  -6   7   0     1041.86     1030.73     43.84 o 
  -5   7   0      118.40      136.70     16.72 o 
  -4   7   0     1300.84     1366.19     48.04 o 
  -3   7   0     1672.74     1744.14     54.23 o 
  -2   7   0       52.20       46.54      9.75 o 
  -1   7   0     4385.51     4273.71     94.86 o 
   0   7   0        5.07        5.84      4.54 o 
   1   7   0     2263.65     2275.63     42.67 o 
   2   7   0       46.45       48.96      7.77 o 
   3   7   0     2086.87     2088.09     43.24 o 
  -7   8   0       15.26        9.18     11.10 o 
  -6   8   0      595.90      651.57     37.15 o 
  -5   8   0       20.20       20.00     10.39 o 
  -4   8   0      366.98      365.71     26.47 o 
  -3   8   0      533.92      567.81     31.88 o 
  -2   8   0      113.84       95.64     14.37 o 
  -1   8   0      880.03      876.52     37.86 o 
   0   8   0      301.06      300.52     22.13 o 
   1   8   0      215.08      237.97     21.63 o 
   2   8   0       65.86       63.26     13.88 o 
   3   8   0      297.37      284.94     25.62 o 
  -6   9   0       49.35       60.20     16.08 o 
  -5   9   0      450.53      463.56     31.60 o 
  -4   9   0      264.89      242.24     23.91 o 
  -3   9   0      310.48      315.75     25.76 o 
  -2   9   0      365.70      328.42     24.84 o 
  -1   9   0        2.21       -2.21      6.69 o 
   0   9   0     1344.51     1468.24     54.16 o 
   1   9   0       26.32       20.28     11.74 o 
   2   9   0      698.63      694.70     38.50 o 
  -6  10   0        1.09        7.40     11.31 o 
  -5  10   0      311.41      318.67     29.60 o 
  -4  10   0      300.37      294.40     19.26 o 
  -3  10   0      538.04      497.86     32.81 o 
  -2  10   0      371.57      366.99     28.32 o 
  -1  10   0        4.94        4.20      8.47 o 
   0  10   0      514.32      489.67     32.52 o 
   1  10   0       42.74       27.26     12.52 o 
  -4  11   0      114.18      156.35     23.41 o 
  -3  11   0        5.54        9.75     10.96 o 
  -2  11   0        1.90        3.13      9.89 o 
  -1  11   0      162.19      200.68     24.27 o 
   0  11   0       22.55       50.24     15.87 o 
   0 -11   1       10.23       15.23     11.39 o 
   1 -11   1      887.96      862.78     44.05 o 
   2 -11   1        1.64        0.43      8.61 o 
   3 -11   1      821.07      823.50     44.41 o 
   4 -11   1       52.10       39.28      9.98 o 
  -2 -10   1      302.27      239.89     24.76 o 
  -1 -10   1       80.13       84.12     16.30 o 
   0 -10   1       50.70       61.70     14.09 o 
   1 -10   1      809.01      869.33     41.84 o 
   2 -10   1      129.13      100.91     16.44 o 
   3 -10   1      180.04      245.16     24.12 o 
   4 -10   1        4.91       12.45      9.75 o 
   5 -10   1      193.22      196.98     24.34 o 
   6 -10   1       35.58       54.72     16.58 o 
  -2  -9   1       24.14       25.41      7.68 o 
  -1  -9   1       64.92       64.33      9.38 o 
   0  -9   1       36.26       31.24      7.07 o 
   1  -9   1        0.05       -4.20      5.76 o 
   2  -9   1     4870.42     4642.55    109.59 o 
   3  -9   1        1.99       -4.06      6.90 o 
   4  -9   1      394.50      395.95     28.39 o 
   5  -9   1       11.29       14.52     10.60 o 
   6  -9   1      180.68      182.61     22.56 o 
  -3  -8   1      436.23      438.63     23.88 o 
  -2  -8   1       88.75       77.31      9.23 o 
  -1  -8   1      767.04      808.40     34.69 o 
   0  -8   1      594.00      627.93     20.81 o 
   1  -8   1       36.82       42.73      7.07 o 
   2  -8   1     5493.15     5515.09    119.63 o 
   3  -8   1       11.10       13.81      8.47 o 
   4  -8   1      706.87      631.86     33.73 o 
   5  -8   1       91.81       99.34     16.37 o 
   6  -8   1       11.33       15.51     10.11 o 
   7  -8   1       89.56       96.14     17.65 o 
  -4  -7   1       62.30       45.83     11.53 o 
  -3  -7   1      254.65      261.55     41.35 o 
  -2  -7   1      454.81      450.25     17.43 o 
  -1  -7   1       92.52       73.61     17.19 o 
   0  -7   1        8.40       15.28      5.22 o 
   1  -7   1      892.20      887.37     22.78 o 
   2  -7   1     1455.39     1554.21     48.89 o 
   3  -7   1     1769.87     1684.79     52.45 o 
   4  -7   1       13.85       11.88      7.97 o 
   5  -7   1     1080.07     1065.39     42.98 o 
   6  -7   1      328.39      334.33     24.91 o 
   7  -7   1       15.03       23.06     10.67 o 
  -5  -6   1        0.96       -3.99      7.40 o 
  -4  -6   1     1022.79     1070.38     28.38 o 
  -3  -6   1       70.48       62.90      6.59 o 
  -2  -6   1     2493.79     2470.79     34.60 o 
  -1  -6   1     1539.88     1560.81     30.67 o 
   0  -6   1       38.69       29.57      5.05 o 
   1  -6   1     5206.08     5190.56     70.25 o 
   2  -6   1      163.31      161.61     14.66 o 
   3  -6   1     9344.22     9156.36    171.72 o 
   4  -6   1       65.80       77.37      7.38 o 
   5  -6   1      916.68      915.66     25.42 o 
   6  -6   1      232.70      238.62     33.62 o 
   7  -6   1        1.61        0.01      5.91 o 
  -6  -5   1      240.34      253.27     27.40 o 
  -5  -5   1       10.93        5.55      9.18 o 
  -4  -5   1     1320.98     1371.79     25.73 o 
  -3  -5   1      185.42      191.92      9.15 o 
  -2  -5   1     1403.48     1402.60     22.69 o 
  -1  -5   1        0.26        0.61      2.22 o 
   0  -5   1      138.46      154.10      7.91 o 
   1  -5   1     1751.57     1640.07     31.99 o 
   2  -5   1      876.55      869.63     31.81 o 
   3  -5   1     3169.26     3078.70     59.92 o 
   4  -5   1      278.05      280.97     13.91 o 
   5  -5   1        1.20       -2.20      4.77 o 
   6  -5   1      153.26      135.73     11.65 o 
   7  -5   1       39.91       34.22     12.84 o 
  -6  -4   1        1.51       -5.62      8.40 o 
  -5  -4   1      916.20      959.42     42.98 o 
  -4  -4   1      198.59      218.36      9.84 o 
  -3  -4   1     1567.87     1509.24     24.18 o 
  -2  -4   1      109.30      126.40      9.26 o 
  -1  -4   1     2318.67     2363.87     28.46 o 
   0  -4   1    15556.12    15666.49    234.84 o 
   1  -4   1      845.86      911.00     17.73 o 
   2  -4   1    13467.55    12866.08    235.91 o 
   3  -4   1      848.31      889.79     19.64 o 
   4  -4   1     3647.10     3484.27     53.80 o 
   5  -4   1      177.25      190.48     11.72 o 
   6  -4   1     1044.95     1054.34     29.14 o 
   7  -4   1      316.75      347.72     18.21 o 
   8  -4   1        5.42       -1.35     11.74 o 
  -7  -3   1       74.10       95.29     20.92 o 
  -6  -3   1       26.04       38.86     13.73 o 
  -5  -3   1     1692.08     1715.32     57.86 o 
  -4  -3   1      474.54      504.77     13.12 o 
  -3  -3   1     4603.09     4417.12     49.42 o 
  -2  -3   1     1170.11     1254.14     18.50 o 
  -1  -3   1     4174.57     4221.82     43.26 o 
   0  -3   1     3311.37     3327.85     42.46 o 
   1  -3   1      422.65      472.06     13.59 o 
   2  -3   1     4634.72     4539.89    110.91 o 
   3  -3   1      397.16      398.89     12.40 o 
   4  -3   1     3724.47     3913.48     43.11 o 
   5  -3   1       91.03       87.36      8.57 o 
   6  -3   1        0.23       -4.11      6.87 o 
   7  -3   1      154.69      159.66     13.33 o 
   8  -3   1        5.80        1.78     10.75 o 
  -7  -2   1        1.05        1.92     10.18 o 
  -6  -2   1      166.54      116.92     18.50 o 
  -5  -2   1      664.68      657.85     20.81 o 
  -4  -2   1     1539.32     1458.58     24.44 o 
  -3  -2   1      387.17      406.29     14.12 o 
  -2  -2   1     2747.58     2964.32     32.92 o 
  -1  -2   1     2022.54     2187.38     35.33 o 
   0  -2   1      453.78      485.48      9.29 o 
   1  -2   1    10469.33    10776.05    161.68 o 
   2  -2   1      236.82      238.32      8.58 o 
   3  -2   1     8342.81     8139.63    101.06 o 
   4  -2   1      661.53      712.75     19.69 o 
   5  -2   1     3980.44     4132.70     64.46 o 
   6  -2   1      515.67      493.53     19.71 o 
   7  -2   1        0.17       -4.42      5.14 o 
  -7  -1   1       30.56       51.02     16.44 o 
  -6  -1   1      598.55      604.89     34.51 o 
  -5  -1   1        0.61        0.20      4.33 o 
  -4  -1   1     4444.99     4539.88     49.71 o 
  -3  -1   1      423.15      429.17      9.37 o 
  -2  -1   1    12066.81    11966.64    109.63 o 
  -1  -1   1     4437.92     4361.53     41.55 o 
   0  -1   1     2485.66     2543.16     42.91 o 
   1  -1   1    13502.15    12152.99    192.21 o 
   2  -1   1      146.12      151.16      6.68 o 
   3  -1   1     9500.22     9378.19    114.51 o 
   4  -1   1       49.45       44.37      5.94 o 
   5  -1   1     2118.24     2133.22     72.62 o 
   6  -1   1      143.17      161.08     11.93 o 
   7  -1   1        9.03        9.04     10.67 o 
  -7   0   1        0.56       -1.78      9.61 o 
  -6   0   1      656.27      781.59     40.06 o 
  -5   0   1      409.34      397.15     15.49 o 
  -4   0   1     1363.23     1291.20     22.06 o 
  -3   0   1     3049.52     3109.08     34.28 o 
  -2   0   1     4614.78     4668.06     45.91 o 
  -1   0   1      816.05      749.49     16.15 o 
   0   0   1      848.01      652.35     13.88 o 
   1   0   1     1411.25     1459.85     21.41 o 
   2   0   1     4391.77     4214.14     55.30 o 
   3   0   1     1319.24     1355.58     40.74 o 
   4   0   1     2906.75     2980.65     48.73 o 
   5   0   1        7.89       14.65      5.44 o 
   6   0   1      260.06      241.05     14.97 o 
   7   0   1       77.13       51.66     15.94 o 
  -8   1   1       90.75      119.55     22.42 o 
  -7   1   1      238.30      239.18     25.33 o 
  -6   1   1        1.61        3.27      7.76 o 
  -5   1   1     1789.16     1868.49     36.52 o 
  -4   1   1        8.06        8.16      2.67 o 
  -3   1   1    10217.64     9803.45    114.17 o 
  -2   1   1     4927.60     5054.73     53.88 o 
  -1   1   1     9624.57    10138.28    160.40 o 
   0   1   1     7087.87     6854.59    111.30 o 
   1   1   1        0.62        0.83      5.08 o 
   2   1   1    15118.79    15375.01    140.31 o 
   3   1   1       24.78       20.27      2.75 o 
   4   1   1     5262.52     4977.31     72.60 o 
   5   1   1       12.61       13.53     12.49 o 
   6   1   1      598.73      604.99     23.17 o 
   7   1   1      225.65      229.79     26.54 o 
  -8   2   1      203.36      174.07     24.34 o 
  -7   2   1      550.48      588.31     37.08 o 
  -6   2   1       46.28       72.47     18.25 o 
  -5   2   1     1616.07     1596.51     62.13 o 
  -4   2   1      823.07      817.32     18.74 o 
  -3   2   1     7828.69     8007.35     77.49 o 
  -2   2   1      105.97      120.62      8.33 o 
  -1   2   1     3574.03     3886.16     69.74 o 
   0   2   1      430.51      447.97     15.30 o 
   1   2   1      550.09      585.10     10.30 o 
   2   2   1     1713.68     1678.11     22.40 o 
   3   2   1     3767.00     3820.64     43.69 o 
   4   2   1     1081.31     1069.66     53.19 o 
   5   2   1       54.93       58.56      8.61 o 
   6   2   1       61.17       54.51     14.80 o 
   7   2   1       40.43       23.70     13.81 o 
  -8   3   1       12.67       34.51     15.30 o 
  -7   3   1        2.03       -2.78      7.54 o 
  -6   3   1      710.29      760.55     43.37 o 
  -5   3   1      110.12       95.60      8.72 o 
  -4   3   1     2668.37     2653.66     32.95 o 
  -3   3   1      345.88      393.44     12.44 o 
  -2   3   1     4700.95     4887.00     90.38 o 
  -1   3   1      143.56      133.75     10.43 o 
   1   3   1    11114.57    11049.95    104.41 o 
   2   3   1      294.79      311.28      9.12 o 
   3   3   1     7483.31     7408.64     77.28 o 
   4   3   1       15.92       11.12      5.76 o 
   5   3   1      853.03      862.41     26.99 o 
   6   3   1      122.50      127.74     20.28 o 
  -8   4   1       59.94       55.22     17.22 o 
  -7   4   1      134.74      112.08     18.00 o 
  -6   4   1      981.80      970.03     27.39 o 
  -5   4   1       11.22       12.10      5.12 o 
  -4   4   1     2076.26     2141.32    112.79 o 
  -3   4   1       39.75       27.54      6.83 o 
  -2   4   1    17462.83    17560.26    286.22 o 
  -1   4   1     1953.89     2231.82     51.74 o 
   0   4   1     2892.67     3155.45     66.89 o 
   1   4   1     2329.40     2230.67     46.51 o 
   2   4   1     1674.31     1645.58     24.93 o 
   3   4   1     2090.92     2034.26     30.52 o 
   4   4   1       18.47       23.35      7.19 o 
   5   4   1      289.60      323.97     17.85 o 
   6   4   1       15.20        2.56     10.18 o 
  -8   5   1       11.98        7.76     12.31 o 
  -7   5   1       15.37       15.48      7.90 o 
  -6   5   1        4.32        7.37      5.42 o 
  -5   5   1     1090.21     1012.26     26.63 o 
  -4   5   1      640.25      600.66     18.79 o 
  -3   5   1     2729.40     2683.85     64.40 o 
  -2   5   1     1184.08     1272.83     39.14 o 
  -1   5   1      694.26      733.84     27.90 o 
   0   5   1     1833.92     1798.16     48.46 o 
   1   5   1       14.63        7.47      6.83 o 
   2   5   1     2342.04     2417.68     34.13 o 
   3   5   1       33.47       33.99     11.03 o 
   4   5   1     1521.97     1498.12     37.36 o 
   5   5   1        2.42        3.77      9.61 o 
  -7   6   1       59.58       47.68      9.44 o 
  -6   6   1      178.89      175.21     12.95 o 
  -5   6   1     2309.49     2373.67     45.85 o 
  -4   6   1        3.44        0.74      7.58 o 
  -3   6   1     4844.83     4826.72    103.12 o 
  -2   6   1      633.87      705.02     29.89 o 
  -1   6   1     1423.12     1474.08     45.47 o 
   0   6   1      880.30      908.40     34.73 o 
   1   6   1      766.12      723.16     32.59 o 
   2   6   1     3100.93     2989.07     77.07 o 
   3   6   1       33.88       31.74      7.82 o 
   4   6   1      663.13      723.11     57.04 o 
   5   6   1       13.11       14.94     12.31 o 
  -7   7   1       54.89       69.60     15.16 o 
  -6   7   1        1.07       -2.92      7.12 o 
  -5   7   1     1243.49     1079.19     43.20 o 
  -4   7   1      340.78      325.50     23.27 o 
  -3   7   1      421.84      447.19     26.47 o 
  -2   7   1     1252.44     1342.00     46.54 o 
  -1   7   1      422.12      414.74     24.98 o 
   0   7   1      150.74      151.65     16.44 o 
   1   7   1        5.60        4.27      8.11 o 
   2   7   1      138.55      136.28     17.79 o 
   3   7   1     1166.59     1193.41     49.39 o 
   4   7   1       14.55       11.10     12.17 o 
  -7   8   1       32.85       23.48     12.10 o 
  -6   8   1       65.22       72.52     15.23 o 
  -5   8   1       49.11       56.22     13.66 o 
  -4   8   1     2460.25     2547.01     74.93 o 
  -3   8   1        0.46       -5.12      6.12 o 
  -2   8   1     1127.49     1149.86     44.90 o 
  -1   8   1      275.67      234.91     20.92 o 
   0   8   1      467.52      481.42     29.60 o 
   1   8   1     1540.18     1500.27     55.15 o 
   2   8   1       38.44       28.89     13.02 o 
   3   8   1      613.93      654.63     39.21 o 
  -6   9   1       16.11        9.46     10.32 o 
  -5   9   1       18.14       19.78     11.53 o 
  -4   9   1     2393.02     2336.73     52.28 o 
  -3   9   1      211.17      272.27     24.84 o 
  -2   9   1      319.22      369.91     27.11 o 
  -1   9   1       55.12       54.58     13.95 o 
   0   9   1       74.16       67.61     15.09 o 
   1   9   1       82.19       80.77     16.30 o 
   2   9   1        0.16        1.35     10.11 o 
  -5  10   1      116.92      171.15     21.88 o 
  -4  10   1      329.37      295.26     28.04 o 
  -3  10   1      489.41      530.31     34.30 o 
  -2  10   1       67.67       51.38     14.94 o 
  -1  10   1      428.75      468.40     32.45 o 
   0  10   1      344.52      339.80     29.25 o 
   1  10   1       12.69       23.98     13.95 o 
  -4  11   1        6.47       -1.35      9.11 o 
  -3  11   1      656.59      662.10     41.35 o 
  -2  11   1        7.99        6.83      9.82 o 
  -1  11   1      111.01       82.55     18.86 o 
   0 -11   2      126.31       79.99     16.30 o 
   1 -11   2       37.58       49.25     14.66 o 
   2 -11   2      158.71      176.63     21.49 o 
   3 -11   2        0.65        0.28      8.40 o 
   4 -11   2       43.00       64.97     17.51 o 
   5 -11   2      187.60      148.16     22.49 o 
  -2 -10   2      396.39      396.77     20.30 o 
  -1 -10   2        8.97        4.84      6.04 o 
   0 -10   2      485.35      473.85     20.11 o 
   1 -10   2      427.47      367.49     26.12 o 
   2 -10   2      562.05      557.42     32.95 o 
   3 -10   2      672.73      675.55     38.14 o 
   4 -10   2       40.88       26.47     12.03 o 
   5 -10   2      564.64      566.74     37.22 o 
   6 -10   2       19.25       29.82     13.88 o 
  -3  -9   2        9.47        3.42      8.25 o 
  -2  -9   2      602.86      646.69     25.87 o 
  -1  -9   2       38.07       37.16      7.47 o 
   0  -9   2      677.83      649.80     22.17 o 
   1  -9   2      121.00      101.62      9.88 o 
   2  -9   2     1246.22     1411.52     51.31 o 
   3  -9   2      372.40      413.10     28.32 o 
   4  -9   2       76.78       74.51     15.37 o 
   5  -9   2      502.81      503.77     33.30 o 
   6  -9   2      145.70      137.27     20.57 o 
  -4  -8   2        1.03       15.02      9.75 o 
  -3  -8   2      101.58      102.55     14.87 o 
  -2  -8   2      251.09      262.19     14.37 o 
  -1  -8   2      469.99      502.11     18.64 o 
   0  -8   2       97.78      104.97      9.42 o 
   1  -8   2     2753.11     2856.03     52.23 o 
   2  -8   2      184.21      204.48     19.96 o 
   3  -8   2       31.15       41.84     11.24 o 
   4  -8   2     2308.87     2332.88     69.60 o 
   5  -8   2       61.16       54.94     13.45 o 
   6  -8   2      436.50      430.40     29.82 o 
   7  -8   2       14.33       19.00     10.60 o 
  -4  -7   2       43.20       43.41     11.39 o 
  -3  -7   2      426.95      461.63     18.21 o 
  -2  -7   2       19.64       14.65      5.35 o 
  -1  -7   2     5563.42     5447.68     76.16 o 
   0  -7   2       11.10       13.31      4.53 o 
   1  -7   2     3145.40     3251.19    108.31 o 
   2  -7   2     1226.06     1255.16     27.46 o 
   3  -7   2      658.93      649.79     30.67 o 
   4  -7   2     2371.71     2330.03     66.04 o 
   5  -7   2       69.04       55.93     12.45 o 
   6  -7   2      219.74      235.84     22.56 o 
   7  -7   2        0.12       -4.13      8.18 o 
  -5  -6   2       15.94       17.51     11.46 o 
  -4  -6   2        0.06       -4.05      4.63 o 
  -3  -6   2      734.38      782.31     18.22 o 
  -2  -6   2      674.35      690.79     15.62 o 
  -1  -6   2      959.70      887.53     16.20 o 
   0  -6   2     1420.30     1455.92     28.14 o 
   1  -6   2       22.84       30.19      4.87 o 
   2  -6   2      194.82      225.66     16.05 o 
   3  -6   2      471.76      415.88     22.77 o 
   4  -6   2      463.80      431.72     14.94 o 
   5  -6   2     1749.20     1745.79     36.66 o 
   6  -6   2       82.72       79.58      9.96 o 
   7  -6   2      537.62      572.95     23.87 o 
  -6  -5   2        1.03       -3.56     10.03 o 
  -5  -5   2      203.97      208.44     21.78 o 
  -4  -5   2      503.28      521.99     29.07 o 
  -3  -5   2       13.75       15.76      4.25 o 
  -2  -5   2     7553.31     7729.97     79.18 o 
  -1  -5   2      165.56      181.75      6.64 o 
   0  -5   2     3181.81     2933.57     35.21 o 
   1  -5   2      309.67      286.79     21.17 o 
   2  -5   2    11994.37    12240.91    164.21 o 
   3  -5   2     3939.31     3766.68     53.52 o 
   4  -5   2       76.40       73.39      7.21 o 
   5  -5   2     3082.64     3070.06     52.78 o 
   6  -5   2        0.86        4.27      5.28 o 
   7  -5   2      486.87      492.58     21.53 o 
  -6  -4   2       61.02       74.15     17.22 o 
  -5  -4   2      159.36      178.41     19.57 o 
  -4  -4   2      302.79      294.03     10.81 o 
  -3  -4   2      171.50      166.80      7.61 o 
  -2  -4   2     5993.78     6267.97     64.48 o 
  -1  -4   2      751.45      788.92     13.03 o 
   0  -4   2     6832.84     6577.75     78.89 o 
   1  -4   2      589.16      591.92     24.12 o 
   2  -4   2     2024.78     2192.88     26.46 o 
   3  -4   2      941.24      890.68     19.63 o 
   4  -4   2     1731.26     1670.14     40.10 o 
   5  -4   2      871.15      846.03     23.88 o 
   6  -4   2      360.44      380.54     17.57 o 
   7  -4   2       63.93       57.17      9.74 o 
  -7  -3   2       75.49       53.02     16.30 o 
  -6  -3   2       55.61       62.91     15.37 o 
  -5  -3   2        3.97       -6.90      6.97 o 
  -4  -3   2      599.34      603.81     14.06 o 
  -3  -3   2     4028.34     4179.92     47.11 o 
  -2  -3   2        0.16        0.42      1.83 o 
  -1  -3   2    11808.30    11883.02    143.69 o 
   0  -3   2     1034.03     1082.69     19.89 o 
   1  -3   2     2254.64     2253.52     30.86 o 
   2  -3   2     4679.75     4676.55     46.74 o 
   3  -3   2     3411.35     3503.78     50.82 o 
   4  -3   2     8132.20     8108.81    105.37 o 
   5  -3   2       39.31       32.02      6.59 o 
   6  -3   2     1028.18     1076.99     82.83 o 
   7  -3   2        0.47        0.79      5.27 o 
  -7  -2   2        4.01        8.40     10.75 o 
  -6  -2   2      447.43      452.24     30.96 o 
  -5  -2   2      179.49      185.74     19.21 o 
  -4  -2   2      284.85      281.92      9.10 o 
  -3  -2   2     9927.51     9886.56    146.93 o 
  -2  -2   2       23.09       21.55      2.64 o 
  -1  -2   2    17199.67    16859.55    179.77 o 
   0  -2   2     1699.88     1820.97     26.12 o 
   1  -2   2    11842.57    11595.28    381.76 o 
   2  -2   2      996.08      979.95     18.78 o 
   3  -2   2      797.64      832.53     19.28 o 
   4  -2   2     2730.35     2639.09     44.48 o 
   5  -2   2      161.65      173.58     11.56 o 
   6  -2   2      667.81      678.21     27.65 o 
   7  -2   2       25.26       30.41      7.99 o 
  -7  -1   2       54.91       52.45     15.73 o 
  -6  -1   2       61.61       74.44     15.51 o 
  -5  -1   2      117.92      119.91     15.73 o 
  -4  -1   2       32.14       33.60      4.69 o 
  -3  -1   2      341.27      305.53      7.75 o 
  -2  -1   2    15124.69    15363.00    139.13 o 
   0  -1   2     3118.02     3065.86     52.31 o 
   1  -1   2      253.45      237.54      6.99 o 
   2  -1   2     1811.49     1836.51     29.60 o 
   3  -1   2     6304.86     6513.41    144.89 o 
   4  -1   2        0.35       -0.86      3.45 o 
   5  -1   2     1745.70     1691.76     36.61 o 
   6  -1   2       42.40       54.95      8.65 o 
   7  -1   2      636.37      643.59     25.23 o 
  -7   0   2      429.36      426.13     32.88 o 
  -6   0   2      273.91      262.88     23.70 o 
  -5   0   2      629.71      618.38     26.12 o 
  -4   0   2      392.58      468.24     12.32 o 
  -3   0   2      333.54      288.31      8.09 o 
  -2   0   2    93434.41    70963.45    754.61 o 
  -1   0   2      189.86      234.94      5.18 o 
   0   0   2     7670.33     7195.04    117.35 o 
   1   0   2       34.42       36.65      3.48 o 
   2   0   2     1712.69     1796.83     29.94 o 
   3   0   2     1786.56     1719.27     32.00 o 
   4   0   2     1101.35     1094.13     51.91 o 
   5   0   2     2685.42     2651.11     49.67 o 
   6   0   2        3.03       12.32      6.02 o 
   7   0   2      368.26      417.59     32.59 o 
  -8   1   2        1.02        6.69     11.67 o 
  -7   1   2      324.50      307.21     28.89 o 
  -6   1   2       17.50       24.98     10.25 o 
  -5   1   2       83.64      108.87     28.96 o 
  -4   1   2       74.18       73.94      4.78 o 
  -3   1   2      358.79      345.15      9.34 o 
  -2   1   2    30535.95    29187.33    313.44 o 
  -1   1   2     4337.79     4358.97     73.73 o 
   0   1   2       11.47       15.73      3.91 o 
   1   1   2     1235.50     1192.78     25.48 o 
   2   1   2       29.36       29.56      5.48 o 
   3   1   2       47.35       34.25      5.62 o 
   4   1   2      699.76      688.15     69.63 o 
   5   1   2      232.41      204.72     13.57 o 
   6   1   2      613.54      643.96     24.50 o 
   7   1   2       94.46       72.59     18.15 o 
  -8   2   2      177.14      132.79     22.99 o 
  -7   2   2       47.39       51.45     15.16 o 
  -6   2   2      950.89      912.10     41.56 o 
  -5   2   2      176.13      157.50     12.63 o 
  -4   2   2      296.18      308.09      8.92 o 
  -3   2   2     7580.97     7806.69    178.19 o 
  -2   2   2     1265.99     1324.28     31.45 o 
  -1   2   2    14177.20    13660.23    218.61 o 
   0   2   2      487.03      565.89     19.93 o 
   1   2   2    13076.21    12637.75    210.43 o 
   2   2   2     2882.05     2966.59     46.56 o 
   3   2   2      632.82      635.08     19.61 o 
   4   2   2     2301.32     2207.98     43.41 o 
   5   2   2      262.66      268.71     22.56 o 
   6   2   2      640.28      614.50     24.33 o 
  -8   3   2      179.53      202.89     26.26 o 
  -7   3   2       10.02        9.68     10.39 o 
  -6   3   2      763.74      837.15     24.87 o 
  -5   3   2      941.87      983.28     18.47 o 
  -4   3   2      224.27      233.31      8.20 o 
  -3   3   2     1883.16     1866.47     44.83 o 
  -2   3   2     1691.80     1789.54     42.56 o 
  -1   3   2    14862.25    14560.87    237.05 o 
   0   3   2      688.38      682.17     23.98 o 
   1   3   2     6860.86     6676.05    123.40 o 
   2   3   2       84.57       86.77     21.81 o 
   3   3   2      370.79      399.80     27.68 o 
   4   3   2      162.74      154.44     12.08 o 
   5   3   2        0.43        5.03      5.95 o 
   6   3   2      220.96      177.69     23.34 o 
  -8   4   2       95.44       79.06     18.43 o 
  -7   4   2      237.11      240.46     24.27 o 
  -6   4   2        0.23       -3.93      4.53 o 
  -5   4   2      562.31      604.13     14.65 o 
  -4   4   2       15.23       14.69      4.87 o 
  -3   4   2      154.92      167.23     13.09 o 
  -2   4   2     9593.26    10351.27    126.45 o 
  -1   4   2      749.28      789.13     27.82 o 
   0   4   2     3814.32     3855.27     80.98 o 
   1   4   2      863.25      862.50     32.17 o 
   2   4   2     1868.70     1855.34     36.55 o 
   3   4   2      985.36      983.05     32.63 o 
   4   4   2       85.83       70.29     16.97 o 
   5   4   2      631.48      626.29     24.95 o 
  -8   5   2       31.83       32.59     15.66 o 
  -7   5   2      601.19      552.51     34.87 o 
  -6   5   2      346.61      319.50     16.32 o 
  -5   5   2      689.74      692.54     22.11 o 
  -4   5   2      367.16      374.89     21.56 o 
  -3   5   2       95.29      107.24     12.81 o 
  -2   5   2    12633.51    12991.36    223.74 o 
  -1   5   2      185.56      196.27     15.44 o 
   0   5   2     3653.96     3489.14     79.42 o 
   1   5   2       71.71       99.34     13.31 o 
   2   5   2     1683.21     1671.77     53.44 o 
   3   5   2      114.48      112.91     20.28 o 
   4   5   2       26.51       25.05     16.26 o 
   5   5   2      385.68      391.62     20.96 o 
  -7   6   2       52.64       69.03     16.01 o 
  -6   6   2      127.92      117.24     11.58 o 
  -5   6   2       38.27       51.89     17.22 o 
  -4   6   2      250.60      260.46     20.35 o 
  -3   6   2      167.35      140.33     15.51 o 
  -2   6   2       93.59       78.92     11.96 o 
  -1   6   2     1746.77     1769.83     52.52 o 
   0   6   2      178.68      175.70     16.94 o 
   1   6   2     2221.10     2371.80     67.46 o 
   2   6   2      127.56      126.67     17.15 o 
   3   6   2        6.05        8.18     10.39 o 
   4   6   2      113.66      163.25     21.56 o 
  -7   7   2        4.15        4.84      9.39 o 
  -6   7   2      590.13      633.64     34.09 o 
  -5   7   2      269.17      259.11     22.06 o 
  -4   7   2      230.21      230.93     20.78 o 
  -3   7   2     1702.11     1740.94     55.22 o 
  -2   7   2      107.44      114.50     15.44 o 
  -1   7   2     1912.02     2026.23     60.56 o 
   0   7   2        5.22        2.56      8.04 o 
   1   7   2     5835.42     5465.70    123.47 o 
   2   7   2      201.56      180.68     20.92 o 
   3   7   2       40.08       35.01     14.52 o 
   4   7   2      135.28      166.52     23.41 o 
  -7   8   2        5.07       -2.99      9.32 o 
  -6   8   2      197.99      201.75     22.49 o 
  -5   8   2       87.81       85.47     15.80 o 
  -4   8   2       54.20       69.67     13.81 o 
  -3   8   2      171.62      156.77     18.57 o 
  -2   8   2      167.01      208.94     20.99 o 
  -1   8   2      621.49      659.11     34.59 o 
   0   8   2      369.87      380.23     27.97 o 
   1   8   2      571.79      520.35     32.95 o 
   2   8   2       28.77       26.76     12.88 o 
   3   8   2      118.20      100.77     20.07 o 
  -6   9   2       30.33       14.73     11.31 o 
  -5   9   2      419.32      416.61     21.82 o 
  -4   9   2       23.08       28.75     12.45 o 
  -3   9   2       39.01       51.45     13.45 o 
  -2   9   2     1273.17     1339.79     53.80 o 
  -1   9   2        0.24       -0.78      8.18 o 
   0   9   2      952.37      908.76     45.12 o 
   1   9   2       67.55       56.01     16.01 o 
   2   9   2      386.18      357.45     32.17 o 
  -5  10   2      226.87      217.33     24.91 o 
  -4  10   2       98.22       48.04     14.37 o 
  -3  10   2       13.59       19.85     12.38 o 
  -2  10   2      523.11      565.68     36.58 o 
  -1  10   2      108.02      127.17     20.92 o 
   0  10   2      318.08      309.35     30.17 o 
  -3  11   2      136.40      153.14     23.34 o 
   2 -12   3      113.35       98.92     18.29 o 
  -1 -11   3      584.16      568.38     23.90 o 
   0 -11   3        2.49        2.72      5.78 o 
   1 -11   3     1028.58     1024.64     44.01 o 
   2 -11   3        2.78       -0.43      7.97 o 
   3 -11   3      679.07      699.54     40.21 o 
   4 -11   3      164.51      165.38     22.84 o 
   5 -11   3      215.87      180.75     24.55 o 
  -2 -10   3       55.86       49.39     12.81 o 
  -1 -10   3      502.76      510.79     21.17 o 
   0 -10   3       47.36       48.84      8.35 o 
   1 -10   3      336.01      359.50     17.19 o 
   2 -10   3      125.38      134.20     14.66 o 
   3 -10   3      356.01      369.55     28.32 o 
   4 -10   3        3.38       -1.07      8.40 o 
   5 -10   3        1.02       16.37     11.46 o 
   6 -10   3       45.39       89.74     19.36 o 
  -3  -9   3      150.60      156.99     18.57 o 
  -2  -9   3        4.37        0.66      8.08 o 
  -1  -9   3       45.00       34.04      7.21 o 
   0  -9   3     3346.73     3103.61     54.40 o 
   1  -9   3       26.30       20.39      5.96 o 
   2  -9   3     1555.97     1585.29     35.46 o 
   3  -9   3       14.53       23.98     10.67 o 
   4  -9   3      692.68      718.75     38.21 o 
   5  -9   3      444.78      464.27     31.74 o 
   6  -9   3      171.34      163.04     21.49 o 
  -4  -8   3        7.57        2.21      8.25 o 
  -3  -8   3      302.81      321.09     22.63 o 
  -2  -8   3       35.42       37.19      7.21 o 
  -1  -8   3      320.26      320.34     14.76 o 
   0  -8   3     5950.93     5600.83     79.29 o 
   1  -8   3      214.37      205.92     14.98 o 
   2  -8   3     2133.11     2101.73     39.76 o 
   3  -8   3        0.10       -5.62      6.12 o 
   4  -8   3      122.21      126.46     16.58 o 
   5  -8   3      120.95      105.25     16.37 o 
   6  -8   3      175.86      169.58     20.85 o 
   7  -8   3      151.29      148.02     20.92 o 
  -4  -7   3      204.55      178.12     17.36 o 
  -3  -7   3       40.52       43.69     10.03 o 
  -2  -7   3      511.12      478.13     17.08 o 
  -1  -7   3      820.34      751.41     20.65 o 
   0  -7   3      893.82      888.73     22.41 o 
   1  -7   3     1350.10     1315.36     27.92 o 
   2  -7   3      289.15      307.93     12.95 o 
   3  -7   3     3076.83     3064.59     61.91 o 
   4  -7   3     1310.98     1240.31     45.62 o 
   5  -7   3      182.79      182.39     19.57 o 
   6  -7   3       16.99       33.66     11.46 o 
   7  -7   3       43.14       37.43     13.17 o 
  -5  -6   3       18.43       10.25     10.03 o 
  -4  -6   3     1534.11     1504.29     34.05 o 
  -3  -6   3      683.63      635.09     27.68 o 
  -2  -6   3      237.12      228.27      8.93 o 
  -1  -6   3     2321.46     2352.59     38.91 o 
   0  -6   3       18.64       32.82      5.73 o 
   1  -6   3    12184.64    11794.06    138.78 o 
   2  -6   3      117.74      115.49      7.61 o 
   3  -6   3     5555.05     5359.39     71.51 o 
   4  -6   3       27.90       22.04      7.58 o 
   5  -6   3      319.80      294.83     14.60 o 
   6  -6   3      355.55      373.88     17.91 o 
   7  -6   3      115.76      115.15     12.47 o 
  -6  -5   3      207.66      242.81     26.33 o 
  -5  -5   3       80.77       64.83     14.45 o 
  -4  -5   3     1046.40     1039.32     26.51 o 
  -3  -5   3       99.72       88.81      6.47 o 
  -2  -5   3      282.91      263.47     11.97 o 
  -1  -5   3      246.41      222.26     12.31 o 
   0  -5   3        4.88       11.77      3.40 o 
   1  -5   3     4035.78     4095.97     90.41 o 
   2  -5   3     1920.56     1859.20     23.17 o 
   3  -5   3      186.79      173.69      6.81 o 
   4  -5   3     1412.41     1373.41     29.24 o 
   5  -5   3      117.50      130.38     10.46 o 
   6  -5   3       15.91       14.00      6.27 o 
   7  -5   3      271.34      268.45     17.30 o 
  -6  -4   3       36.24       25.41     12.31 o 
  -5  -4   3      924.08      894.88     40.92 o 
  -4  -4   3       23.26       19.46      5.60 o 
  -3  -4   3      898.81      922.44     17.38 o 
  -2  -4   3     1036.40     1167.01     18.26 o 
  -1  -4   3     4362.32     4408.05     56.87 o 
   0  -4   3    22879.17    22015.27    318.17 o 
   1  -4   3      287.80      280.07      8.94 o 
   2  -4   3     8172.92     7736.94     74.56 o 
   3  -4   3      107.25      113.57      5.02 o 
   4  -4   3     4613.83     4518.15     66.77 o 
   5  -4   3     1078.51     1030.77     36.04 o 
   6  -4   3      374.95      381.32     17.78 o 
   7  -4   3      570.90      580.49     24.10 o 
  -7  -3   3      314.43      264.44     28.75 o 
  -6  -3   3       59.28       61.56     15.80 o 
  -5  -3   3      529.44      522.05     30.81 o 
  -4  -3   3       17.77       28.06      8.79 o 
  -3  -3   3     3245.92     3164.33     39.72 o 
  -2  -3   3     1213.38     1195.57     17.42 o 
  -1  -3   3     1366.72     1423.73     18.10 o 
   0  -3   3     5515.76     5249.08     62.54 o 
   1  -3   3     4726.40     4730.62     57.48 o 
   2  -3   3     9595.52     9706.25     91.06 o 
   3  -3   3      303.75      322.64     14.84 o 
   4  -3   3      190.85      185.73     10.96 o 
   5  -3   3       21.86       13.23      6.62 o 
   6  -3   3        0.10        0.74      5.03 o 
   7  -3   3       89.07       73.68     10.42 o 
  -7  -2   3       38.34       34.87     13.66 o 
  -6  -2   3      432.36      417.44     30.32 o 
  -5  -2   3      258.08      237.98     12.32 o 
  -4  -2   3     1970.43     2086.59     28.15 o 
  -3  -2   3       35.21       41.84      3.67 o 
  -2  -2   3     2065.45     2105.09     24.62 o 
  -1  -2   3     8461.54     8652.23     96.82 o 
   0  -2   3      287.34      315.37      7.95 o 
   1  -2   3     6930.59     6543.15    150.44 o 
   2  -2   3      459.27      501.23     13.38 o 
   3  -2   3    15600.96    15648.01    184.62 o 
   4  -2   3      516.06      522.86     17.73 o 
   5  -2   3      444.25      424.49     29.75 o 
   6  -2   3      348.89      360.32     17.85 o 
   7  -2   3       31.99       21.93      7.62 o 
  -7  -1   3        0.03      -10.53      7.47 o 
  -6  -1   3      370.36      367.13     28.11 o 
  -5  -1   3       12.97       12.18     10.71 o 
  -4  -1   3     8972.12     8784.94     87.12 o 
  -3  -1   3     2444.63     2587.20     30.07 o 
  -2  -1   3      109.13      144.25      9.32 o 
  -1  -1   3     2120.74     2341.01     29.82 o 
   0  -1   3     1895.06     1989.96     27.04 o 
   1  -1   3    21759.69    17731.13    282.30 o 
   2  -1   3      253.20      218.09     12.28 o 
   3  -1   3    13229.09    13346.47    228.79 o 
   4  -1   3       41.52       48.21      7.54 o 
   5  -1   3       28.15       25.11      8.97 o 
   6  -1   3      219.05      212.22     14.84 o 
   7  -1   3       21.93       10.81      7.14 o 
  -8   0   3       38.60       37.72     15.51 o 
  -7   0   3       81.77       92.80     18.22 o 
  -6   0   3      321.49      312.34     24.91 o 
  -5   0   3      657.82      669.35     18.88 o 
  -4   0   3      971.71     1002.34     16.73 o 
  -3   0   3     1847.29     1860.70     23.42 o 
  -2   0   3      696.59      743.31     12.67 o 
  -1   0   3      310.93      297.50      7.45 o 
   0   0   3     2724.54     2753.55     35.75 o 
   1   0   3      604.36      670.15     15.87 o 
   2   0   3     9667.04     9270.20    113.92 o 
   3   0   3      418.70      495.93     19.25 o 
   4   0   3     1611.23     1601.05     34.47 o 
   5   0   3      275.34      245.12     14.46 o 
   6   0   3       50.75       49.23      9.16 o 
   7   0   3      391.08      376.79     21.07 o 
  -8   1   3        0.04       10.89     11.96 o 
  -7   1   3      227.22      251.35     26.40 o 
  -6   1   3        0.82        8.75      8.54 o 
  -5   1   3     2563.13     2607.49     84.44 o 
  -4   1   3     1194.79     1283.49     19.92 o 
  -3   1   3     7020.76     6864.56     80.53 o 
  -2   1   3       58.47       66.45      5.44 o 
  -1   1   3      983.41     1034.50     24.98 o 
   0   1   3    26718.70    22756.82    357.95 o 
   1   1   3      444.12      424.20     19.36 o 
   2   1   3    14096.12    13771.30    176.77 o 
   3   1   3      114.41      112.34      9.03 o 
   4   1   3     3941.17     3889.03     63.53 o 
   5   1   3      153.83      141.54     12.22 o 
   6   1   3       15.05       16.46      7.11 o 
  -8   2   3        2.98        7.12     11.67 o 
  -7   2   3       83.04       62.20     15.44 o 
  -6   2   3      236.59      211.71     21.49 o 
  -5   2   3     1376.16     1412.44     22.88 o 
  -4   2   3        2.91        2.86      2.43 o 
  -3   2   3     4914.26     5089.53     63.41 o 
  -2   2   3        7.66        0.21      2.99 o 
  -1   2   3       75.32       64.47      7.54 o 
   0   2   3      169.41      130.30     10.89 o 
   1   2   3     4833.73     5011.32     98.13 o 
   2   2   3     2600.90     2489.52     42.73 o 
   3   2   3      605.15      580.08     19.41 o 
   4   2   3      570.20      587.01     21.69 o 
   5   2   3        1.60       -5.11      6.23 o 
   6   2   3      288.49      322.45     26.58 o 
  -8   3   3       73.90       86.32     19.93 o 
  -7   3   3        0.35       -4.98      7.61 o 
  -6   3   3      661.82      790.91     38.64 o 
  -5   3   3       12.75        8.99      3.64 o 
  -4   3   3     3725.81     3842.50     53.34 o 
  -3   3   3        8.05       27.18      6.40 o 
  -2   3   3     4269.56     4406.36     84.97 o 
  -1   3   3     2995.61     2947.30     62.69 o 
   0   3   3      410.43      372.18     19.07 o 
   1   3   3    15266.64    15186.75    256.90 o 
   2   3   3       73.39       51.81     11.74 o 
   3   3   3     4264.57     4251.06     68.21 o 
   4   3   3       51.30       59.90      8.95 o 
   5   3   3      155.14      136.39     13.18 o 
   6   3   3      184.76      186.53     16.58 o 
  -8   4   3      119.12      121.12     21.92 o 
  -7   4   3        1.81       -3.13      8.25 o 
  -6   4   3      241.04      265.93     17.08 o 
  -5   4   3        0.03       -2.47      3.21 o 
  -4   4   3     4499.05     4518.16     92.51 o 
  -3   4   3      120.25      116.07     11.81 o 
  -2   4   3     4282.57     4382.45     88.95 o 
  -1   4   3     2063.56     2073.70     52.45 o 
   0   4   3     1264.64     1455.79     43.91 o 
   1   4   3     3079.50     3075.68     74.01 o 
   2   4   3      160.38      161.40     17.72 o 
   3   4   3     1505.42     1538.48     53.59 o 
   4   4   3        5.47        0.86      6.16 o 
   5   4   3       40.49       45.04     10.34 o 
  -8   5   3        0.09       -2.63      9.89 o 
  -7   5   3      116.00       77.28     16.65 o 
  -6   5   3       50.55       57.32      8.75 o 
  -5   5   3     1285.56     1308.33     26.15 o 
  -4   5   3      715.44      739.46     31.17 o 
  -3   5   3     1391.97     1448.46     44.05 o 
  -2   5   3        7.86       28.04      8.25 o 
  -1   5   3      418.72      461.00     24.05 o 
   0   5   3     3726.90     3897.05     89.45 o 
   1   5   3        0.03        0.36      7.61 o 
   2   5   3     2617.92     2577.11     72.59 o 
   3   5   3        2.89       13.38      9.82 o 
   4   5   3      564.25      588.73     35.94 o 
   5   5   3        8.09        0.93      8.97 o 
  -7   6   3      310.68      317.53     27.90 o 
  -6   6   3       12.71       13.02      6.32 o 
  -5   6   3     1478.13     1603.91     60.77 o 
  -4   6   3      148.72      134.00     16.23 o 
  -3   6   3     1327.16     1331.18     45.47 o 
  -2   6   3      523.55      556.50     28.54 o 
  -1   6   3     1473.75     1451.52     48.60 o 
   0   6   3     2375.65     2698.87     73.65 o 
   1   6   3      145.71       99.98     15.66 o 
   2   6   3     2421.62     2412.86     73.30 o 
   3   6   3       11.84        8.18     11.81 o 
   4   6   3      354.11      367.49     31.31 o 
  -6   7   3       70.08       52.73     12.67 o 
  -5   7   3      289.12      284.01     23.27 o 
  -4   7   3      654.27      667.87     33.30 o 
  -3   7   3       98.24      109.38     15.37 o 
  -2   7   3      188.08      205.52     20.00 o 
  -1   7   3      265.53      300.17     23.63 o 
   0   7   3      106.16      106.67     16.65 o 
   1   7   3     1712.00     1712.19     59.78 o 
   2   7   3       27.48       24.76     12.38 o 
   3   7   3      186.60      172.86     23.06 o 
  -7   8   3       10.24       10.11     10.82 o 
  -6   8   3      537.35      491.81     32.66 o 
  -5   8   3        6.72        2.28      8.25 o 
  -4   8   3     1001.65     1061.47     45.26 o 
  -3   8   3        3.09        2.85      7.47 o 
  -2   8   3      717.27      624.10     34.66 o 
  -1   8   3     1364.52     1421.13     54.80 o 
   0   8   3      135.60      138.70     19.36 o 
   1   8   3      950.01      964.55     46.19 o 
   2   8   3        5.11        0.00     10.67 o 
  -6   9   3      589.83      552.94     34.87 o 
  -5   9   3      176.51      175.77     22.13 o 
  -4   9   3      175.76      175.28     20.99 o 
  -3   9   3        2.26       12.24     10.18 o 
  -2   9   3      176.25      166.45     21.14 o 
  -1   9   3      134.06      138.56     20.71 o 
   0   9   3        3.24        7.12     10.39 o 
   1   9   3       42.55       60.35     16.87 o 
  -5  10   3      249.47      223.24     25.69 o 
  -4  10   3        0.65       -2.42     10.39 o 
  -3  10   3      381.19      356.03     31.31 o 
  -2  10   3      262.00      254.27     27.61 o 
  -1  10   3      211.28      209.58     25.69 o 
   0  10   3      107.83      121.69     21.70 o 
   1 -12   4      189.90      202.66     15.51 o 
   2 -12   4      386.57      436.09     32.95 o 
   3 -12   4        5.58       13.44      7.76 o 
  -1 -11   4       58.70       85.40     13.81 o 
   0 -11   4        3.21       -2.71      4.97 o 
   1 -11   4       48.92       67.69     10.39 o 
   2 -11   4       44.44       49.14      7.65 o 
   3 -11   4      244.38      239.68     25.05 o 
   4 -11   4       55.56       23.63     12.52 o 
   5 -11   4      392.71      352.33     32.09 o 
  -2 -10   4      726.96      699.18     35.15 o 
  -1 -10   4      124.56       97.40     10.38 o 
   0 -10   4      312.55      316.27     16.18 o 
   1 -10   4      459.52      474.23     19.70 o 
   2 -10   4      296.49      282.58     26.54 o 
   3 -10   4     1309.29     1286.99     51.66 o 
   4 -10   4       21.67       24.20     11.88 o 
   5 -10   4     1568.19     1533.50     61.84 o 
  -3  -9   4       40.13       33.52     11.88 o 
  -2  -9   4      326.15      345.28     24.05 o 
  -1  -9   4        0.02        3.74      4.84 o 
   0  -9   4     1516.33     1487.04     33.67 o 
   1  -9   4      225.51      213.93     12.87 o 
   2  -9   4        1.10        4.61      5.80 o 
   3  -9   4      469.14      458.37     21.42 o 
   4  -9   4      449.87      426.98     29.18 o 
   5  -9   4      528.17      519.92     33.38 o 
   6  -9   4       13.34       16.65     11.53 o 
  -4  -8   4       52.03       80.91     14.45 o 
  -3  -8   4      236.60      191.57     18.50 o 
  -2  -8   4       15.72        8.78      5.48 o 
  -1  -8   4     2153.39     2193.45     41.09 o 
   0  -8   4       13.72       13.98     11.74 o 
   1  -8   4      574.67      568.68     18.80 o 
   2  -8   4     3720.04     3727.47     58.30 o 
   3  -8   4      194.23      196.93     11.50 o 
   4  -8   4     1257.40     1188.50     47.11 o 
   5  -8   4       34.72       38.57     12.10 o 
   6  -8   4     1658.46     1627.22     61.63 o 
  -4  -7   4        0.08       -3.70      7.19 o 
  -3  -7   4     1352.63     1337.66     43.98 o 
  -2  -7   4       32.76       33.35      6.23 o 
  -1  -7   4     4585.43     4574.01     98.92 o 
   0  -7   4      183.92      171.50     13.84 o 
   1  -7   4      722.09      726.50     19.65 o 
   2  -7   4     3165.16     3261.53     50.72 o 
   3  -7   4       61.43       67.06      6.94 o 
   4  -7   4      992.21     1034.36     42.20 o 
   5  -7   4        5.01       14.52      9.11 o 
   6  -7   4     1464.87     1521.33     57.43 o 
   7  -7   4       42.71       32.31     13.24 o 
  -5  -6   4       48.99       42.77     13.24 o 
  -4  -6   4      230.47      231.12     18.75 o 
  -3  -6   4      712.12      753.63     30.10 o 
  -2  -6   4     1296.51     1254.19     21.09 o 
  -1  -6   4      357.87      343.15     12.42 o 
   0  -6   4     1154.48     1164.92     28.15 o 
   1  -6   4      198.93      184.60     26.97 o 
   2  -6   4      144.00      161.57      8.81 o 
   3  -6   4     2155.99     2089.15     52.98 o 
   4  -6   4      474.98      482.85     16.64 o 
   5  -6   4     3065.79     3099.02     54.41 o 
   6  -6   4        0.41        4.27      5.53 o 
   7  -6   4       12.42       26.40     11.39 o 
  -6  -5   4        6.03       23.41     13.38 o 
  -5  -5   4       38.98       44.25      8.22 o 
  -4  -5   4     2242.46     2280.89     43.23 o 
  -3  -5   4      154.92      168.05     10.26 o 
  -2  -5   4     1725.48     1703.03     24.51 o 
  -1  -5   4       46.15       52.65      3.89 o 
   0  -5   4    12639.74    12875.42    147.31 o 
   1  -5   4     2835.50     2618.65     39.00 o 
   2  -5   4      209.88      190.30     27.11 o 
   3  -5   4     8452.35     8385.39     83.13 o 
   4  -5   4      116.50      121.68      9.30 o 
   5  -5   4     3103.69     3098.46     54.60 o 
   6  -5   4       67.35       65.89      9.59 o 
   7  -5   4       73.12       82.95     11.51 o 
  -6  -4   4       32.80       48.82     14.94 o 
  -5  -4   4        2.11       -3.34      4.98 o 
  -4  -4   4      974.54      966.37     29.82 o 
  -3  -4   4      335.43      368.70     10.44 o 
  -2  -4   4     3358.71     3358.77     38.41 o 
  -1  -4   4     1895.64     1907.84     47.06 o 
   0  -4   4     9575.05     9599.27    110.48 o 
   1  -4   4      111.06      109.23      8.68 o 
   2  -4   4     3185.35     3466.23     70.24 o 
   3  -4   4     1844.02     1850.41     24.13 o 
   4  -4   4      925.01      890.26     30.92 o 
   5  -4   4      119.60      123.64     10.61 o 
   6  -4   4      415.09      425.10     22.88 o 
   7  -4   4       16.37       16.62     12.52 o 
  -7  -3   4        2.86       11.53     10.96 o 
  -6  -3   4      223.05      216.48     23.41 o 
  -5  -3   4      473.15      488.77     18.09 o 
  -4  -3   4      128.37      114.24      8.98 o 
  -3  -3   4     5212.84     5016.97     53.67 o 
  -2  -3   4      756.92      783.68     12.97 o 
  -1  -3   4     5687.99     5444.54     65.06 o 
   0  -3   4      693.05      665.56     15.02 o 
   1  -3   4     4304.52     4336.16     54.44 o 
   2  -3   4    19034.46    18693.45    239.18 o 
   3  -3   4      209.21      210.83     14.23 o 
   4  -3   4     4144.61     4087.01     64.08 o 
   5  -3   4       21.72       17.11      6.10 o 
   6  -3   4     1601.13     1709.55     40.78 o 
   7  -3   4       22.29       17.85      7.53 o 
  -7  -2   4        6.75       -4.34      9.96 o 
  -6  -2   4      343.49      336.60     28.18 o 
  -5  -2   4     1120.29     1120.14     27.08 o 
  -4  -2   4        5.50        9.20      4.68 o 
  -3  -2   4     8531.60     8488.92     82.87 o 
  -2  -2   4     1585.26     1685.50     38.93 o 
  -1  -2   4     4182.17     4217.28     51.02 o 
   0  -2   4      244.25      253.89     21.10 o 
   1  -2   4     7602.44     7447.17     86.77 o 
   2  -2   4     1897.05     1969.14     23.86 o 
   3  -2   4       64.39       51.92      8.40 o 
   4  -2   4     2303.14     2246.62     48.21 o 
   5  -2   4      416.62      418.81     24.37 o 
   6  -2   4      346.80      356.26     18.35 o 
   7  -2   4        4.33       16.30      7.42 o 
  -7  -1   4      118.03       66.04     16.65 o 
  -6  -1   4      188.54      166.59     20.57 o 
  -5  -1   4      144.23      150.88     10.36 o 
  -4  -1   4     5052.27     4990.32     69.65 o 
  -3  -1   4      178.60      174.21     11.46 o 
  -2  -1   4     3355.99     3155.31     61.34 o 
  -1  -1   4     1849.38     1949.98     27.12 o 
   0  -1   4     6988.28     6686.93     80.38 o 
   1  -1   4     5694.52     5715.54     69.59 o 
   2  -1   4     1821.29     1968.89     30.87 o 
   3  -1   4     3880.19     3703.81     57.09 o 
   4  -1   4      370.16      380.62     16.07 o 
   5  -1   4     3635.00     3742.58     64.72 o 
   6  -1   4        4.09        1.78      5.50 o 
   7  -1   4      131.64      154.84     15.16 o 
  -8   0   4       29.71       34.80     14.52 o 
  -7   0   4      234.63      212.35     23.98 o 
  -6   0   4      116.16       86.75     15.37 o 
  -5   0   4      352.29      358.22     14.53 o 
  -4   0   4    10351.64    10685.00    103.97 o 
  -3   0   4      130.90      128.26      7.44 o 
  -2   0   4     7270.55     7049.89     81.56 o 
  -1   0   4      374.36      405.09     10.36 o 
   0   0   4     9411.61     8915.17    102.58 o 
   1   0   4      787.52      791.76     16.08 o 
   2   0   4      915.30      912.45     15.23 o 
   3   0   4     5849.48     5514.66     78.37 o 
   4   0   4       19.36       25.29     20.32 o 
   5   0   4     2128.41     2214.46     46.90 o 
   6   0   4       97.49       98.39     12.10 o 
  -8   1   4        0.06       -4.91      9.04 o 
  -7   1   4       33.51       31.60     13.09 o 
  -6   1   4      222.82      207.94     21.06 o 
  -5   1   4       22.64       18.64      5.49 o 
  -4   1   4     4876.98     4910.11    100.16 o 
  -3   1   4     1457.94     1456.93     26.08 o 
  -2   1   4     3853.50     3636.48     46.75 o 
  -1   1   4     9394.31     9390.21    107.90 o 
   0   1   4      150.03      170.65     12.45 o 
   1   1   4      847.18      928.47     31.88 o 
   2   1   4       96.33       92.16     12.24 o 
   3   1   4      101.01      108.71     20.32 o 
   4   1   4     2127.25     2091.11     83.87 o 
   5   1   4      137.91      141.58     12.70 o 
   6   1   4      603.37      607.10     25.41 o 
  -8   2   4      161.95      128.81     22.27 o 
  -7   2   4       10.08        5.69      8.90 o 
  -6   2   4      529.24      499.35     30.67 o 
  -5   2   4      504.57      540.71     13.47 o 
  -4   2   4       61.10       49.85      7.05 o 
  -3   2   4     8359.12     8275.12     80.54 o 
  -2   2   4       42.26       50.53      6.97 o 
  -1   2   4    10024.10    10227.24    173.28 o 
   0   2   4     1581.47     1776.45     45.76 o 
   1   2   4     2259.83     1980.05     53.16 o 
   2   2   4     3974.62     3918.11     88.81 o 
   3   2   4     1180.47     1263.77     31.28 o 
   4   2   4     2419.17     2480.40     49.79 o 
   5   2   4      283.44      264.59     16.83 o 
   6   2   4      582.07      545.27     65.26 o 
  -8   3   4       87.34       86.11     19.78 o 
  -7   3   4        7.55        0.78      8.18 o 
  -6   3   4      381.71      387.63     26.97 o 
  -5   3   4      761.60      745.93     29.86 o 
  -4   3   4      205.30      211.91      9.98 o 
  -3   3   4     3080.99     3202.35     67.46 o 
  -2   3   4     2582.10     2740.22     60.92 o 
  -1   3   4     6252.71     6664.87    123.61 o 
   0   3   4       12.94       12.67      6.55 o 
   1   3   4      433.26      445.06     24.69 o 
   2   3   4        0.33        3.77      8.11 o 
   3   3   4       16.15       20.07     10.96 o 
   4   3   4      257.48      271.10     16.58 o 
   5   3   4      857.49      840.83     29.82 o 
  -8   4   4        0.04       -6.12     10.18 o 
  -7   4   4       72.09       67.89     15.73 o 
  -6   4   4       18.00       27.18     10.60 o 
  -5   4   4      192.84      199.62     11.04 o 
  -4   4   4     3076.04     3140.65     71.59 o 
  -3   4   4       34.37       46.19      8.61 o 
  -2   4   4     2774.63     2873.22     67.18 o 
  -1   4   4       31.96       57.14     10.03 o 
   0   4   4     5668.55     5894.67    120.34 o 
   1   4   4     1259.88     1443.19     48.60 o 
   2   4   4      351.29      333.40     25.05 o 
   3   4   4     1197.63     1189.85     48.32 o 
   4   4   4        1.00       -0.71      9.11 o 
   5   4   4     1327.05     1370.68     56.43 o 
  -8   5   4       25.54       22.84     12.67 o 
  -7   5   4      201.68      193.78     23.20 o 
  -6   5   4       18.76       22.27      9.96 o 
  -5   5   4      292.18      318.53     14.39 o 
  -4   5   4     2002.34     1993.50     54.87 o 
  -3   5   4      100.00      104.18     13.02 o 
  -2   5   4     4017.67     3845.38     86.96 o 
  -1   5   4       14.01       33.30      9.75 o 
   0   5   4     2816.70     2936.06     76.57 o 
   1   5   4        1.66      -10.53      7.97 o 
   2   5   4      207.59      175.56     20.71 o 
   3   5   4      610.61      608.73     36.22 o 
   4   5   4        8.16       23.63     12.88 o 
  -7   6   4        8.44       14.66     11.88 o 
  -6   6   4       21.83       27.87      7.96 o 
  -5   6   4       26.08       18.15      9.11 o 
  -4   6   4      196.18      202.32     18.72 o 
  -3   6   4      608.95      596.56     30.03 o 
  -2   6   4      107.68      108.17     15.02 o 
  -1   6   4     4531.42     4597.29    105.89 o 
   0   6   4       87.79       82.05     14.94 o 
   1   6   4       95.03       79.49     15.58 o 
   2   6   4       16.40        6.55     10.18 o 
   3   6   4        6.99        6.33     11.03 o 
   4   6   4      684.75      645.66     40.78 o 
  -6   7   4      123.16      132.44     24.09 o 
  -5   7   4      331.68      294.55     23.13 o 
  -4   7   4      193.63      154.99     17.86 o 
  -3   7   4      674.12      692.70     35.30 o 
  -2   7   4       15.65       16.87      9.54 o 
  -1   7   4     5414.57     5575.22    126.96 o 
   0   7   4      117.47      133.29     19.29 o 
   1   7   4       86.48       96.57     18.22 o 
   2   7   4      200.39      218.54     24.84 o 
   3   7   4       59.03       50.24     16.30 o 
  -6   8   4       17.37       29.75     12.10 o 
  -5   8   4       20.19       31.45     12.17 o 
  -4   8   4       27.50       31.95     11.39 o 
  -3   8   4      166.31      167.23     20.71 o 
  -2   8   4      449.58      499.85     32.74 o 
  -1   8   4     1061.47      916.16     45.33 o 
   0   8   4      265.93      329.20     29.60 o 
   1   8   4       43.03       32.52     14.73 o 
   2   8   4        6.47       13.17     12.95 o 
  -5   9   4      176.04      149.23     20.35 o 
  -4   9   4      441.50      492.38     33.94 o 
  -3   9   4        0.67       -5.69      9.68 o 
  -2   9   4      690.48      747.78     42.98 o 
  -1   9   4       37.59       18.93     12.67 o 
   0   9   4      672.62      731.06     43.98 o 
   1   9   4      148.70      177.13     25.69 o 
  -4  10   4      301.50      233.70     26.62 o 
  -3  10   4       16.42       16.65     13.24 o 
  -2  10   4      212.60      173.14     24.91 o 
  -1  10   4       25.34       20.64     14.37 o 
   1 -12   5      234.17      244.07     16.77 o 
   2 -12   5        0.72       -0.51      5.73 o 
  -1 -11   5      655.12      629.65     34.16 o 
   0 -11   5        3.71        6.00      6.21 o 
   1 -11   5      726.85      757.40     26.23 o 
   2 -11   5       75.94       56.38      9.35 o 
   3 -11   5      751.02      769.57     26.46 o 
   4 -11   5      319.69      323.44     29.53 o 
  -2 -10   5        2.99       -0.64      8.04 o 
  -1 -10   5      261.68      258.65     15.20 o 
   0 -10   5      376.85      342.86     16.53 o 
   1 -10   5      455.55      445.28     15.37 o 
   2 -10   5      128.15      150.54     12.22 o 
   3 -10   5       58.45       55.81      8.36 o 
   4 -10   5        5.78        0.07      9.54 o 
   5 -10   5       76.68      102.69     19.21 o 
  -3  -9   5      146.04      131.37     17.29 o 
  -2  -9   5     1117.54     1038.34     40.92 o 
  -1  -9   5        4.58        6.08      6.05 o 
   0  -9   5     1512.65     1506.69     33.79 o 
   1  -9   5        8.42        8.69      4.96 o 
   2  -9   5     1494.80     1451.69     34.27 o 
   3  -9   5      384.94      382.80     16.36 o 
   4  -9   5      763.24      715.26     37.79 o 
   5  -9   5      885.24      885.41     44.69 o 
   6  -9   5        3.90       -2.78      9.04 o 
  -4  -8   5       22.70       20.92     10.25 o 
  -3  -8   5      101.32      100.84     14.52 o 
  -2  -8   5     2431.42     2381.05     63.62 o 
  -1  -8   5        0.36        3.11      4.22 o 
   0  -8   5     2490.67     2551.94     52.48 o 
   1  -8   5      427.01      413.87     15.72 o 
   2  -8   5      399.22      393.87     15.50 o 
   3  -8   5        1.10        2.79      4.48 o 
   4  -8   5     1168.54     1059.41     44.83 o 
   5  -8   5      323.81      330.70     27.47 o 
   6  -8   5      241.57      250.00     25.97 o 
  -5  -7   5        9.96        6.76      9.54 o 
  -4  -7   5      385.65      398.30     25.12 o 
  -3  -7   5      101.91       82.19     12.74 o 
  -2  -7   5       94.27      108.12      8.97 o 
  -1  -7   5      884.08      874.08     22.04 o 
   0  -7   5      385.93      346.65     13.56 o 
   1  -7   5     4050.88     4048.62     59.25 o 
   2  -7   5     1137.63     1160.59     32.95 o 
   3  -7   5     1755.31     1798.77     33.76 o 
   4  -7   5      196.78      197.26     19.71 o 
   5  -7   5      160.77      153.14     18.79 o 
   6  -7   5     1032.24     1044.04     47.39 o 
   7  -7   5       93.12       84.54     17.65 o 
  -6  -6   5      319.68      341.09     30.88 o 
  -5  -6   5       68.32       51.58     11.49 o 
  -4  -6   5      397.66      417.06     17.81 o 
  -3  -6   5      474.46      514.75     18.11 o 
  -2  -6   5      221.03      230.76      8.74 o 
  -1  -6   5     5239.66     5162.66     69.00 o 
   0  -6   5       40.42       35.84      8.43 o 
   1  -6   5     8411.41     8162.65    100.56 o 
   2  -6   5       59.35       72.43     12.81 o 
   3  -6   5     2649.62     2582.78     69.60 o 
   4  -6   5      323.13      340.04     14.56 o 
   5  -6   5      432.90      461.68     18.94 o 
   6  -6   5      805.15      779.95     39.42 o 
   7  -6   5      166.15      160.26     21.35 o 
  -6  -5   5      290.24      305.72     28.89 o 
  -5  -5   5       11.24       25.74      7.35 o 
  -4  -5   5        5.87       -2.47      4.53 o 
  -3  -5   5       52.74       66.13     16.97 o 
  -2  -5   5      101.92      112.67      5.91 o 
  -1  -5   5     2321.11     2257.91     28.35 o 
   0  -5   5     1155.83     1064.70     21.16 o 
   1  -5   5      906.76      778.90     17.93 o 
   2  -5   5     6428.08     6465.54    140.94 o 
   3  -5   5       65.50       77.25     21.81 o 
   4  -5   5       83.81      104.30      9.36 o 
   5  -5   5      432.98      462.61     19.00 o 
   6  -5   5       84.45       68.02     10.82 o 
   7  -5   5      641.08      687.83     34.76 o 
  -6  -4   5        0.06        4.98      8.68 o 
  -5  -4   5      518.24      512.38     19.59 o 
  -4  -4   5       10.07       17.53      5.68 o 
  -3  -4   5     1804.53     1821.08     34.50 o 
  -2  -4   5     5181.79     5128.31     54.05 o 
  -1  -4   5      688.35      654.93     14.51 o 
   0  -4   5    10874.66    10156.61    117.28 o 
   1  -4   5      353.16      385.84     11.38 o 
   2  -4   5     8538.26     7878.27     94.68 o 
   3  -4   5      884.64      887.95     22.14 o 
   4  -4   5     2181.25     2241.87     42.43 o 
   5  -4   5     1880.91     1855.78     40.59 o 
   6  -4   5       28.75       28.45      7.59 o 
   7  -4   5      454.08      483.54     40.56 o 
  -7  -3   5       98.18      132.43     21.85 o 
  -6  -3   5        3.70       -3.34      8.04 o 
  -5  -3   5      395.50      427.25     47.00 o 
  -4  -3   5        2.51        5.44      5.84 o 
  -3  -3   5     1430.23     1379.55     28.30 o 
  -2  -3   5     3817.06     3703.10     47.09 o 
  -1  -3   5     2520.72     2547.49     35.07 o 
   0  -3   5     9040.47     8904.06    131.05 o 
   1  -3   5     3973.46     3951.33     51.72 o 
   2  -3   5     1204.22     1196.50     21.12 o 
   3  -3   5      193.93      208.39     10.86 o 
   4  -3   5      365.58      390.98     16.26 o 
   5  -3   5       47.19       37.52      7.57 o 
   6  -3   5      352.14      359.56     19.03 o 
   7  -3   5      160.64      129.11     14.23 o 
  -7  -2   5        4.37       -2.85      8.75 o 
  -6  -2   5      636.91      685.94     37.93 o 
  -5  -2   5      206.77      192.29     12.05 o 
  -4  -2   5      757.06      805.14     21.96 o 
  -3  -2   5      888.12      841.79     27.75 o 
  -2  -2   5     2001.84     1968.59     45.47 o 
  -1  -2   5     6780.31     6887.69    111.58 o 
   0  -2   5       12.25        9.12      3.09 o 
   1  -2   5    15337.54    14314.17    877.16 o 
   2  -2   5      361.55      407.13     12.74 o 
   3  -2   5     4568.52     4610.75     68.44 o 
   4  -2   5      754.48      723.32     22.54 o 
   5  -2   5      205.01      201.24     13.76 o 
   6  -2   5     1218.65     1253.24     35.77 o 
   7  -2   5        3.79        2.47      6.47 o 
  -7  -1   5        7.26       13.09      9.89 o 
  -6  -1   5     2276.54     2407.38     75.22 o 
  -5  -1   5      336.25      346.53     14.93 o 
  -4  -1   5      141.18      126.18      9.10 o 
  -3  -1   5      358.85      363.57     18.22 o 
  -2  -1   5      439.59      527.32     20.35 o 
  -1  -1   5     5832.93     5700.75     96.00 o 
   0  -1   5       90.96      111.53      6.45 o 
   1  -1   5    34212.84    26600.65    289.85 o 
   2  -1   5     1660.11     1789.57     47.29 o 
   3  -1   5     1026.31     1014.18     25.61 o 
   4  -1   5       43.08       34.55      7.04 o 
   5  -1   5       67.63       65.65     21.78 o 
   6  -1   5      456.40      449.01     22.10 o 
  -8   0   5        7.20       36.72     15.16 o 
  -7   0   5       73.53       62.34     16.44 o 
  -6   0   5      329.63      358.02     26.76 o 
  -5   0   5      281.42      284.17     13.92 o 
  -4   0   5       25.53       23.70      7.12 o 
  -3   0   5     1801.80     1800.28     26.46 o 
  -2   0   5      172.84      183.14      7.18 o 
  -1   0   5       21.97       20.56      7.37 o 
   0   0   5    11910.81    11254.76    129.62 o 
   1   0   5     2690.38     2792.89     40.94 o 
   2   0   5     5957.03     5717.95     73.33 o 
   3   0   5      644.74      644.61     24.37 o 
   4   0   5      649.85      696.58     24.09 o 
   5   0   5     1167.31     1149.19     32.88 o 
   6   0   5        9.65       11.83      7.20 o 
  -8   1   5       14.70       19.50     12.45 o 
  -7   1   5      361.88      399.23     30.46 o 
  -6   1   5      472.05      456.16     29.89 o 
  -5   1   5     2164.10     2121.91     43.55 o 
  -4   1   5      863.74      867.27     18.25 o 
  -3   1   5     2934.67     2900.28     40.80 o 
  -2   1   5     9464.94     9310.76    108.45 o 
  -1   1   5      166.13      198.56      8.47 o 
   0   1   5    16291.29    15073.13    170.71 o 
   1   1   5      212.87      247.15     17.79 o 
   2   1   5     9044.76     9409.86    174.49 o 
   3   1   5       24.21       19.29      9.68 o 
   4   1   5      590.70      649.04     23.50 o 
   5   1   5      350.33      343.17     18.81 o 
   6   1   5        0.29        2.54      7.05 o 
  -8   2   5       15.54       15.44     12.17 o 
  -7   2   5       64.92       70.38     16.15 o 
  -6   2   5        0.75       -2.99      6.90 o 
  -5   2   5     1616.99     1583.03     42.41 o 
  -4   2   5      139.87      164.91      6.95 o 
  -3   2   5      186.55      181.27      8.67 o 
  -2   2   5      149.16      162.56      8.54 o 
  -1   2   5     6060.09     6414.88    119.13 o 
   0   2   5     1365.85     1411.10     42.48 o 
   1   2   5      789.03      684.45     31.10 o 
   2   2   5     2231.83     2396.71     66.89 o 
   3   2   5      560.72      541.13     30.67 o 
   4   2   5      212.50      190.58     20.57 o 
   5   2   5      123.30      127.45     13.50 o 
  -8   3   5       68.57       75.36     18.57 o 
  -7   3   5        6.88        4.63      9.25 o 
  -6   3   5     1001.91     1013.36     33.09 o 
  -5   3   5       56.35       69.17     10.25 o 
  -4   3   5     1848.10     1765.23     32.00 o 
  -3   3   5      631.76      611.49     18.64 o 
  -2   3   5     1989.86     2138.67     53.23 o 
  -1   3   5     6146.67     6410.18    123.68 o 
   0   3   5      116.26      130.44     14.66 o 
   1   3   5     9928.26     9596.30    180.75 o 
   2   3   5       45.20       40.14     12.17 o 
   3   3   5      692.57      745.58     37.93 o 
   4   3   5      439.97      485.26     31.67 o 
   5   3   5      448.03      388.48     29.68 o 
  -8   4   5        5.46       11.39     12.10 o 
  -7   4   5        1.45       -4.20      8.25 o 
  -6   4   5      908.27      901.13     33.70 o 
  -5   4   5       26.33       36.82      6.62 o 
  -4   4   5     1236.01     1349.65     28.64 o 
  -3   4   5       96.03       77.50     10.96 o 
  -2   4   5        1.37       -3.63      5.69 o 
  -1   4   5     2556.92     2621.80     67.68 o 
   0   4   5      992.04      991.38     39.28 o 
   1   4   5     3297.87     3334.71     85.40 o 
   2   4   5      124.48      140.26     19.07 o 
   3   4   5      264.32      185.88     21.70 o 
   4   4   5       46.65       60.56     15.94 o 
  -7   5   5      166.95      194.13     22.63 o 
  -6   5   5       27.97       31.13      7.44 o 
  -5   5   5      713.41      723.42     36.04 o 
  -4   5   5      330.25      414.88     23.70 o 
  -3   5   5     1026.44     1038.27     39.07 o 
  -2   5   5     1796.91     2058.68     59.71 o 
  -1   5   5       45.70       57.22     12.45 o 
   0   5   5     2863.38     3043.37     80.63 o 
   1   5   5       19.88       17.29     10.89 o 
   2   5   5     1431.28     1360.57     54.80 o 
   3   5   5       17.72       17.22     12.10 o 
   4   5   5      326.11      362.22     31.31 o 
  -7   6   5      267.09      234.70     25.12 o 
  -6   6   5        3.27        1.99      4.25 o 
  -5   6   5      445.17      488.75     27.68 o 
  -4   6   5       13.04       17.44      8.68 o 
  -3   6   5     2070.64     1965.25     59.99 o 
  -2   6   5     1519.87     1600.61     55.01 o 
  -1   6   5      353.75      379.37     27.90 o 
   0   6   5     1849.66     1769.12     61.13 o 
   1   6   5       52.60       79.13     16.58 o 
   2   6   5     1460.24     1396.30     58.71 o 
   3   6   5       23.58       26.05     13.88 o 
  -6   7   5      142.48      154.64     12.44 o 
  -5   7   5       46.19       52.09     12.67 o 
  -4   7   5      182.00      199.90     20.71 o 
  -3   7   5      119.75      143.68     18.08 o 
  -2   7   5       25.96       42.27     13.45 o 
  -1   7   5      765.33      873.10     43.41 o 
   0   7   5       88.99       65.54     16.23 o 
   1   7   5      650.17      666.94     40.28 o 
   2   7   5        0.33      -13.88      9.25 o 
  -6   8   5      331.61      311.84     25.90 o 
  -5   8   5        1.63       -4.84      8.68 o 
  -4   8   5      568.46      500.99     32.74 o 
  -3   8   5      279.09      298.53     26.69 o 
  -2   8   5      293.46      276.40     26.54 o 
  -1   8   5      561.69      623.11     39.35 o 
   0   8   5        2.93       -5.05      9.82 o 
   1   8   5     1119.28     1200.53     57.43 o 
  -5   9   5       51.48       61.63     16.87 o 
  -4   9   5       65.18       88.03     18.08 o 
  -3   9   5       79.09       91.94     19.78 o 
  -2   9   5       69.11       52.38     17.58 o 
  -1   9   5       10.28       10.67     12.60 o 
   0   9   5      233.16      268.71     29.89 o 
   1 -12   6        0.34        0.97      5.99 o 
   2 -12   6      341.33      332.29     19.28 o 
  -1 -11   6       85.42       86.75     15.58 o 
   0 -11   6       10.41       18.54      6.61 o 
   1 -11   6      146.15      148.53     13.24 o 
   2 -11   6      153.33      159.83     13.38 o 
   3 -11   6      791.84      788.70     38.61 o 
   4 -11   6        0.13       -3.99     10.18 o 
  -2 -10   6      336.43      329.13     25.41 o 
  -1 -10   6       31.55       15.44      8.90 o 
   0 -10   6      240.59      218.02     13.71 o 
   1 -10   6     1305.76     1341.49     33.48 o 
   2 -10   6       32.45       37.34      7.40 o 
   3 -10   6     2690.08     2677.89     51.24 o 
   4 -10   6       18.11       -4.63      7.90 o 
   5 -10   6      588.40      606.10     38.71 o 
  -3  -9   6       41.35       33.52     11.96 o 
  -2  -9   6      412.11      459.72     27.90 o 
  -1  -9   6       66.75       65.28      8.39 o 
   0  -9   6      116.18      118.92      8.24 o 
   1  -9   6      177.39      176.80     17.36 o 
   2  -9   6      316.01      299.12     16.97 o 
   3  -9   6     1036.41      963.80     26.09 o 
   4  -9   6      439.25      434.38     29.89 o 
   5  -9   6      103.18      100.91     18.57 o 
   6  -9   6       11.59       16.23     11.17 o 
  -4  -8   6       24.94       13.52      9.39 o 
  -3  -8   6      577.34      553.22     29.82 o 
  -2  -8   6      335.19      323.44     21.92 o 
  -1  -8   6     1501.28     1538.39     32.45 o 
   0  -8   6     2442.53     2511.33     49.57 o 
   1  -8   6       51.63       51.97      7.13 o 
   2  -8   6     1299.23     1254.10     34.66 o 
   3  -8   6        4.22        7.65      4.83 o 
   4  -8   6     4462.16     4325.24    107.31 o 
   5  -8   6      135.70      134.07     19.64 o 
   6  -8   6      306.76      305.29     28.47 o 
  -5  -7   6       80.12      102.19     16.23 o 
  -4  -7   6       51.28       35.08     10.60 o 
  -3  -7   6     1854.83     1867.97     55.01 o 
  -2  -7   6        3.21       -2.49      5.55 o 
  -1  -7   6     1595.91     1612.04     31.39 o 
   0  -7   6     1155.67     1163.79     25.79 o 
   1  -7   6      341.85      355.87     13.70 o 
   2  -7   6     2326.42     2297.97     40.01 o 
   3  -7   6        6.01        8.90      4.30 o 
   4  -7   6     3502.89     3365.67     88.38 o 
   5  -7   6        5.86       12.60      8.90 o 
   6  -7   6       38.99       38.29     13.17 o 
  -6  -6   6       80.23       49.25     16.65 o 
  -5  -6   6       50.32       62.04      9.80 o 
  -4  -6   6      131.50      132.42     11.88 o 
  -3  -6   6      824.40      808.82     27.18 o 
  -2  -6   6     2157.52     2116.90     54.44 o 
  -1  -6   6      108.86      113.94      7.80 o 
   0  -6   6     1267.24     1221.13     27.61 o 
   1  -6   6     1096.08     1106.43     23.67 o 
   2  -6   6      275.21      267.05     13.41 o 
   3  -6   6     5684.11     5556.04     74.55 o 
   4  -6   6       16.87       12.17      8.40 o 
   5  -6   6      388.12      396.66     27.54 o 
   6  -6   6      105.47      116.78     17.93 o 
  -6  -5   6      214.22      234.48     25.90 o 
  -5  -5   6       52.79       40.69      8.00 o 
  -4  -5   6     1093.84     1079.43     36.54 o 
  -3  -5   6        0.01        0.87      4.24 o 
  -2  -5   6     4222.17     4235.02     47.79 o 
  -1  -5   6      397.95      343.58     11.28 o 
   0  -5   6     1945.23     1869.50     31.32 o 
   1  -5   6     8783.94     8449.38    102.33 o 
   2  -5   6       36.26       39.57      5.12 o 
   3  -5   6     8379.32     8337.28    160.97 o 
   4  -5   6       19.07       10.68      5.40 o 
   5  -5   6      623.71      653.44     23.18 o 
   6  -5   6       17.46       18.76      9.04 o 
  -6  -4   6      124.49      138.20     20.00 o 
  -5  -4   6       60.06       53.90      8.53 o 
  -4  -4   6      387.53      411.47     41.35 o 
  -3  -4   6      869.67      851.73     22.81 o 
  -2  -4   6     5605.45     5753.60     71.26 o 
  -1  -4   6      754.75      797.42     50.67 o 
   0  -4   6     1096.57     1267.01     23.30 o 
   1  -4   6      536.56      586.43     21.21 o 
   2  -4   6     1481.98     1412.19     30.10 o 
   3  -4   6      360.60      407.48     24.48 o 
   4  -4   6     1664.09     1720.30     37.24 o 
   5  -4   6       91.03       84.25     10.00 o 
   6  -4   6      286.42      303.52     17.62 o 
  -7  -3   6       33.49        5.98      9.89 o 
  -6  -3   6       42.42       61.34     15.30 o 
  -5  -3   6     1214.79     1232.46     31.06 o 
  -4  -3   6       38.72       36.02      6.56 o 
  -3  -3   6     2474.41     2296.08     55.58 o 
  -2  -3   6      577.38      608.59     24.12 o 
  -1  -3   6     8503.07     8562.44    100.18 o 
   0  -3   6    12575.24    12767.66    145.35 o 
   1  -3   6      844.43      890.97     19.00 o 
   2  -3   6     7101.03     6954.87     85.64 o 
   4  -3   6     5327.76     5542.61     83.52 o 
   5  -3   6       24.61       11.05      7.86 o 
   6  -3   6      708.73      726.99     26.76 o 
  -7  -2   6       92.60      105.32     19.21 o 
  -6  -2   6        2.11        6.12      8.54 o 
  -5  -2   6      855.37      828.12     26.22 o 
  -4  -2   6      119.15      120.56      9.51 o 
  -3  -2   6     2660.30     2637.67     59.63 o 
  -2  -2   6       38.16       42.13      7.76 o 
  -1  -2   6     3490.54     3380.85     45.70 o 
   0  -2   6      428.42      454.73     13.38 o 
   1  -2   6      104.99      131.86     10.03 o 
   2  -2   6     4061.50     3930.78     53.86 o 
   3  -2   6     1453.67     1434.58     47.75 o 
   4  -2   6     1282.96     1353.73     42.48 o 
   5  -2   6      208.06      206.38     14.60 o 
   6  -2   6       33.87       29.09      8.50 o 
  -7  -1   6        5.32        4.06      9.04 o 
  -6  -1   6      560.91      508.82     32.45 o 
  -5  -1   6       54.46       47.29     30.67 o 
  -4  -1   6     2121.25     2088.93     51.59 o 
  -3  -1   6      386.26      433.88     20.57 o 
  -2  -1   6     4776.27     5001.14     62.05 o 
  -1  -1   6      332.51      359.19     13.13 o 
   0  -1   6     7063.68     6938.36     86.10 o 
   1  -1   6     2520.96     2257.77     36.66 o 
   2  -1   6       29.27       38.72      5.30 o 
   3  -1   6     9429.57     9404.95    177.69 o 
   4  -1   6        8.73        6.91      5.57 o 
   5  -1   6      818.47      853.93     28.58 o 
   6  -1   6       89.42       61.49     11.08 o 
  -7   0   6      123.76      130.23     20.35 o 
  -6   0   6     1064.24     1066.07     66.00 o 
  -5   0   6       29.69       35.36      6.92 o 
  -4   0   6     1805.61     1705.57     44.76 o 
  -3   0   6       47.46       39.98      4.25 o 
  -2   0   6     7039.48     6600.97     98.31 o 
  -1   0   6      580.74      594.57     18.82 o 
   0   0   6     2500.68     2373.55     37.75 o 
   1   0   6     3542.06     3467.16     50.63 o 
   2   0   6       31.34       48.63      7.29 o 
   3   0   6     5952.70     5866.92    124.54 o 
   4   0   6      234.89      238.75     21.85 o 
   5   0   6      374.20      364.75     37.47 o 
   6   0   6        0.46       -0.39      6.31 o 
  -8   1   6       69.47       42.91     15.02 o 
  -7   1   6        7.18       13.88     11.17 o 
  -6   1   6      330.68      292.11     15.07 o 
  -5   1   6      266.13      278.53     18.08 o 
  -4   1   6      880.97      835.10     18.19 o 
  -3   1   6     3955.72     3863.47     52.67 o 
  -2   1   6      517.40      507.57     14.21 o 
  -1   1   6     2948.21     2762.41     42.12 o 
   0   1   6       11.59        9.91      4.00 o 
   1   1   6      136.91      133.24      8.52 o 
   2   1   6     2416.72     2484.66     82.30 o 
   3   1   6       31.28       46.54     12.88 o 
   4   1   6     2053.05     2083.73     66.25 o 
   5   1   6       13.05        9.82      9.46 o 
  -8   2   6      207.79      165.88     23.91 o 
  -7   2   6       35.64       50.60     14.66 o 
  -6   2   6        0.52       -3.62      4.56 o 
  -5   2   6     1070.61     1112.35     36.01 o 
  -4   2   6        0.01        3.67      3.65 o 
  -3   2   6     7446.72     7345.68     91.66 o 
  -2   2   6      865.03      907.31     20.96 o 
  -1   2   6     1876.24     1703.08     47.11 o 
   0   2   6     1456.63     1420.06     45.19 o 
   1   2   6     2770.93     3028.36     77.35 o 
   2   2   6     4200.16     4288.66    101.91 o 
   3   2   6      209.77      197.83     20.99 o 
   4   2   6     2431.68     2494.42     76.71 o 
   5   2   6        7.73        2.78      9.96 o 
  -8   3   6      164.93      133.29     22.06 o 
  -7   3   6       27.10       33.09     12.88 o 
  -6   3   6        3.04        1.02      4.82 o 
  -5   3   6      655.12      685.45     28.39 o 
  -4   3   6      693.50      737.82     19.81 o 
  -3   3   6      822.61      871.40     21.51 o 
  -2   3   6      101.03      119.84     13.31 o 
  -1   3   6     1876.96     1910.66     53.94 o 
   0   3   6      115.72      141.62     16.37 o 
   1   3   6      149.49      140.26     18.00 o 
   2   3   6       30.87       43.91     13.88 o 
   3   3   6     2800.28     2744.77     81.41 o 
   4   3   6      341.17      363.64     29.39 o 
   5   3   6       36.29       48.75     15.94 o 
  -7   4   6       20.15       11.88      9.89 o 
  -6   4   6      522.90      522.27     26.90 o 
  -5   4   6       14.63        7.67      4.85 o 
  -4   4   6     1272.91     1253.32     37.79 o 
  -3   4   6        0.07       15.51      7.90 o 
  -2   4   6     4826.66     4829.78    104.18 o 
  -1   4   6       72.08       76.64     13.59 o 
   0   4   6     1448.16     1532.93     52.95 o 
   1   4   6      985.74      961.77     43.20 o 
   2   4   6       92.79       85.61     16.94 o 
   3   4   6     3599.93     3517.18     98.85 o 
   4   4   6        5.31        9.68     11.81 o 
  -7   5   6      148.53      134.64     19.93 o 
  -6   5   6      150.63      178.41     17.65 o 
  -5   5   6        3.02        5.30      5.18 o 
  -4   5   6      803.58      780.66     33.94 o 
  -3   5   6       28.52       14.73      8.75 o 
  -2   5   6     3004.74     3047.85     79.63 o 
  -1   5   6        1.24       11.67     10.11 o 
   0   5   6      220.66      227.08     22.63 o 
   1   5   6      290.59      270.63     25.48 o 
   2   5   6        2.52       18.00     12.60 o 
   3   5   6      477.92      464.63     34.80 o 
  -7   6   6        4.23       20.07     12.95 o 
  -6   6   6        0.61        4.06      8.04 o 
  -5   6   6       36.77       35.61      8.40 o 
  -4   6   6      245.43      257.54     21.42 o 
  -3   6   6     3255.16     3233.73     85.11 o 
  -2   6   6      117.94      123.90     18.64 o 
  -1   6   6      519.66      562.26     35.01 o 
   0   6   6       39.01       61.34     15.58 o 
   1   6   6      139.81      146.10     21.35 o 
   2   6   6      700.78      653.21     41.20 o 
   3   6   6       13.02       11.39     12.74 o 
  -6   7   6       32.09       43.55     11.81 o 
  -5   7   6      135.80      134.21     18.00 o 
  -4   7   6       52.29       54.01     14.23 o 
  -3   7   6     2212.80     2191.40     70.81 o 
  -2   7   6       47.10       70.02     16.37 o 
  -1   7   6      471.54      492.73     34.51 o 
   0   7   6       68.26       61.98     17.51 o 
   1   7   6       94.27      115.78     21.35 o 
   2   7   6      379.20      403.85     36.22 o 
  -6   8   6        0.47        3.82      6.74 o 
  -5   8   6        4.93       -2.06      9.96 o 
  -4   8   6      143.02      140.69     20.00 o 
  -3   8   6      438.86      438.44     32.81 o 
  -2   8   6      411.09      430.18     34.94 o 
  -1   8   6       30.44       31.95     14.73 o 
   0   8   6      115.99      143.47     24.12 o 
  -4   9   6      197.11      175.92     24.05 o 
  -3   9   6       11.45        7.47     12.88 o 
  -2   9   6      714.47      701.17     45.90 o 
  -1   9   6      150.89      158.27     26.05 o 
  -1 -11   7      477.54      502.41     30.81 o 
   0 -11   7        0.20       -5.19      6.83 o 
   1 -11   7      978.06     1009.40     30.22 o 
   2 -11   7      356.54      365.40     18.16 o 
   3 -11   7      111.70      106.82     11.61 o 
   4 -11   7      559.36      571.01     38.21 o 
  -2 -10   7      276.61      280.95     23.77 o 
  -1 -10   7      215.31      210.64     19.78 o 
   0 -10   7      356.19      330.72     22.74 o 
   1 -10   7      142.84      166.19     22.13 o 
   2 -10   7       29.99       28.47     12.99 o 
   3 -10   7        1.14       -0.06      4.72 o 
   4 -10   7        0.86       -5.19      8.04 o 
   5 -10   7      592.10      668.08     41.77 o 
  -3  -9   7        3.04       12.38      9.04 o 
  -2  -9   7      873.62      836.45     37.29 o 
  -1  -9   7       14.14       19.29      8.61 o 
   0  -9   7     1032.39     1027.55     27.09 o 
   1  -9   7      270.08      256.13     22.17 o 
   2  -9   7     2156.28     2069.29     57.78 o 
   3  -9   7      666.24      721.47     22.52 o 
   4  -9   7       55.92       45.54     13.59 o 
   5  -9   7     1593.97     1568.16     62.69 o 
  -4  -8   7      392.96      407.05     27.40 o 
  -3  -8   7       10.40       14.30      8.97 o 
  -2  -8   7      979.82     1038.56     39.99 o 
  -1  -8   7      165.27      167.23     16.15 o 
   0  -8   7      373.59      352.67     35.76 o 
   1  -8   7      346.54      323.38     14.11 o 
   2  -8   7     2926.66     2788.94     47.83 o 
   3  -8   7      235.41      226.29     12.35 o 
   4  -8   7      368.63      353.54     26.97 o 
   5  -8   7      272.24      271.77     26.19 o 
   6  -8   7      242.97      237.61     26.19 o 
  -5  -7   7       25.72       26.26     11.60 o 
  -4  -7   7        8.04        3.13      8.04 o 
  -3  -7   7       92.33       92.01     13.95 o 
  -2  -7   7       40.32       51.24     11.24 o 
  -1  -7   7     3317.98     3210.07     50.29 o 
   0  -7   7       50.96       63.46      7.14 o 
   1  -7   7     4022.64     4003.94     59.22 o 
   2  -7   7      335.63      324.20     13.52 o 
   3  -7   7      699.71      689.15     33.59 o 
   4  -7   7     1522.66     1513.50     55.44 o 
   5  -7   7       30.54       21.21     10.75 o 
   6  -7   7     1379.95     1503.47     61.06 o 
  -6  -6   7      107.64      106.67     20.71 o 
  -5  -6   7        4.63        7.10     13.84 o 
  -4  -6   7      402.93      392.38     25.19 o 
  -3  -6   7     1091.60     1105.78     28.08 o 
  -2  -6   7       64.43      104.54     13.52 o 
  -1  -6   7     4094.25     4090.79     57.92 o 
   0  -6   7       15.48       20.41      6.08 o 
   1  -6   7     4445.30     4314.83     60.87 o 
   2  -6   7      447.37      462.43     15.23 o 
   3  -6   7     1311.82     1253.47     45.62 o 
   4  -6   7      588.09      634.71     34.23 o 
   5  -6   7      255.92      265.58     24.84 o 
   6  -6   7      938.07      984.97     47.89 o 
  -6  -5   7       25.54       37.86     13.88 o 
  -5  -5   7       73.92       56.75     16.44 o 
  -4  -5   7       45.65       28.34      7.34 o 
  -3  -5   7      324.43      346.18     15.18 o 
  -2  -5   7     1048.77     1028.74     35.37 o 
  -1  -5   7     1044.01     1040.22     28.32 o 
   0  -5   7     4655.63     4619.81     62.42 o 
   1  -5   7        2.00        0.94      2.80 o 
   2  -5   7     2814.82     2845.57     44.20 o 
   3  -5   7        4.40       74.44     13.24 o 
   4  -5   7        3.98        1.99      7.69 o 
   5  -5   7     2435.79     2501.46     76.50 o 
   6  -5   7       10.73        8.21      9.71 o 
  -6  -4   7        6.15        8.20      6.71 o 
  -5  -4   7      550.48      554.45     21.16 o 
  -4  -4   7      653.29      669.64     21.98 o 
  -3  -4   7      408.94      395.17     22.20 o 
  -2  -4   7     3373.78     3206.11     55.19 o 
  -1  -4   7      127.80      162.38     12.52 o 
   0  -4   7     9745.64     9401.82    112.28 o 
   1  -4   7        1.04        2.78      3.21 o 
   2  -4   7     4292.31     4344.08     59.99 o 
   3  -4   7     2582.32     2410.02     67.04 o 
   4  -4   7      383.39      385.56     26.05 o 
   5  -4   7     2094.82     2264.20     71.73 o 
   6  -4   7       81.89       91.88     12.17 o 
  -7  -3   7       61.73       41.49     14.02 o 
  -6  -3   7       41.26       32.01      8.05 o 
  -5  -3   7      163.49      166.61     19.71 o 
  -4  -3   7      294.91      321.19     25.44 o 
  -3  -3   7       23.42       27.82      8.82 o 
  -2  -3   7     3243.37     3205.43     42.75 o 
  -1  -3   7     5007.80     5253.35     91.16 o 
   0  -3   7     1769.38     1648.85     40.71 o 
   1  -3   7     2468.37     2507.66     39.73 o 
   2  -3   7     1707.09     1794.76     31.24 o 
   3  -3   7        3.87       -1.64      7.26 o 
   4  -3   7      285.73      301.87     23.48 o 
   5  -3   7      119.48      131.94     18.50 o 
   6  -3   7     1035.28     1035.20     33.74 o 
  -7  -2   7        0.42        1.21      9.61 o 
  -6  -2   7      140.02      167.03     14.59 o 
  -5  -2   7       22.60       26.59      6.69 o 
  -3  -2   7     2530.79     2716.59     62.48 o 
  -2  -2   7      214.92      228.25      7.20 o 
  -1  -2   7    10199.73     9882.68    116.87 o 
   0  -2   7        2.97        4.50      3.55 o 
   1  -2   7     7947.47     7852.62    153.86 o 
   2  -2   7      851.76      864.51     20.44 o 
   3  -2   7     1462.22     1357.73     48.32 o 
   4  -2   7     2215.16     2326.90     70.31 o 
   5  -2   7        3.42        3.42      8.04 o 
   6  -2   7     1711.15     1737.67     64.62 o 
  -7  -1   7        5.66        4.91      8.90 o 
  -6  -1   7      116.86      149.81     11.90 o 
  -5  -1   7        5.42        1.87      5.84 o 
  -4  -1   7      570.42      582.69     26.33 o 
  -3  -1   7      502.08      535.36     24.20 o 
  -2  -1   7        2.98        7.17      3.30 o 
  -1  -1   7    16537.66    15543.78    260.85 o 
   0  -1   7      539.30      525.49     16.76 o 
   1  -1   7     5191.33     4912.65     68.12 o 
   2  -1   7      702.12      675.62     18.92 o 
   3  -1   7       68.59       74.72     13.66 o 
   4  -1   7      483.20      495.08     30.67 o 
   5  -1   7       41.12       36.58     12.45 o 
   6  -1   7      398.61      405.06     31.03 o 
  -7   0   7        6.34       -3.77      7.12 o 
  -6   0   7       33.07       43.65      8.29 o 
  -5   0   7      724.96      736.33     29.75 o 
  -4   0   7      272.07      240.39     16.72 o 
  -3   0   7      227.25      243.85      9.72 o 
  -2   0   7     2621.44     2487.47     38.97 o 
  -1   0   7     3754.79     3967.57     56.60 o 
   0   0   7    10354.50     9781.90    119.35 o 
   1   0   7      270.66      305.46     12.77 o 
   2   0   7     3197.95     3298.56     51.62 o 
   3   0   7     1699.82     1706.21     56.86 o 
   4   0   7       68.05       68.03     14.45 o 
   5   0   7      460.04      463.63     31.74 o 
  -7   1   7      313.66      274.98     26.26 o 
  -6   1   7      235.12      212.48     27.11 o 
  -5   1   7     1379.44     1381.56     42.20 o 
  -4   1   7      546.70      545.97     24.91 o 
  -3   1   7      112.53      104.65      9.11 o 
  -2   1   7     6280.14     6238.99     80.81 o 
  -1   1   7      246.71      260.17     11.69 o 
   0   1   7     9082.84     9329.94    116.02 o 
   1   1   7       18.63       24.56      5.36 o 
   2   1   7     1956.43     1997.55     37.46 o 
   3   1   7      333.89      345.00     26.83 o 
   4   1   7       64.87       49.89     14.16 o 
   5   1   7      570.30      571.73     36.72 o 
  -7   2   7      161.47      155.14     20.50 o 
  -6   2   7      326.20      308.49     20.57 o 
  -5   2   7      250.65      317.96     20.35 o 
  -4   2   7       49.91       56.61      7.01 o 
  -3   2   7     1604.94     1610.72     30.84 o 
  -2   2   7      342.64      308.09     13.01 o 
  -1   2   7     1622.65     1537.50     36.93 o 
   0   2   7     2190.98     2341.14     41.42 o 
   1   2   7     1844.03     1887.25     60.06 o 
   2   2   7       38.09       27.90     12.24 o 
   3   2   7      842.97      795.25     40.49 o 
   4   2   7      755.98      757.75     41.56 o 
   5   2   7        6.16       -1.35      9.32 o 
  -7   3   7       31.04       42.13     13.73 o 
  -6   3   7      391.68      410.61     24.27 o 
  -5   3   7       20.71       17.93      8.18 o 
  -4   3   7     1200.54     1221.53     27.33 o 
  -3   3   7     1612.90     1630.09     32.83 o 
  -2   3   7      501.69      505.86     17.44 o 
  -1   3   7     5958.61     5749.00    120.34 o 
   0   3   7       84.26       69.88     13.81 o 
   1   3   7     2128.11     1937.92     63.62 o 
   2   3   7      303.08      306.00     26.97 o 
   3   3   7     1105.57     1086.95     50.03 o 
   4   3   7      763.13      791.55     44.33 o 
  -7   4   7        0.08       -4.13      8.40 o 
  -6   4   7      303.33      299.95     22.42 o 
  -5   4   7        4.20       13.38      7.97 o 
  -4   4   7      149.45      152.17     10.89 o 
  -3   4   7      247.38      240.48     13.10 o 
  -2   4   7      310.16      307.43     22.84 o 
  -1   4   7     3268.66     3287.75     84.54 o 
   0   4   7      723.84      737.18     38.43 o 
   1   4   7      458.55      465.48     32.88 o 
   2   4   7      291.28      313.12     28.61 o 
   3   4   7        3.46       -1.57     12.03 o 
   4   4   7        0.61        8.18     11.46 o 
  -7   5   7       52.59       73.87     16.44 o 
  -6   5   7       90.26      103.61     15.16 o 
  -5   5   7      876.34      939.33     26.42 o 
  -4   5   7      275.70      277.79     14.84 o 
  -3   5   7       16.94        5.91      8.40 o 
  -2   5   7     1385.70     1321.08     50.31 o 
  -1   5   7       23.59       35.08     12.74 o 
   0   5   7     2165.43     2305.34     74.65 o 
   1   5   7       49.19       35.80     15.02 o 
   2   5   7      990.24     1015.64     51.17 o 
   3   5   7      209.97      182.96     25.33 o 
  -7   6   7       41.60       52.80     15.02 o 
  -6   6   7       62.70       65.83     13.81 o 
  -5   6   7     1254.03     1268.01     55.54 o 
  -4   6   7      448.37      399.80     27.68 o 
  -3   6   7      102.29      101.41     16.44 o 
  -2   6   7      559.93      559.70     34.44 o 
  -1   6   7       52.00       58.00     15.58 o 
   0   6   7     1422.66     1422.48     59.56 o 
   1   6   7       51.73       40.99     15.80 o 
   2   6   7      302.72      234.06     28.54 o 
  -6   7   7       59.19       50.53     13.02 o 
  -5   7   7       66.02       50.09     18.36 o 
  -4   7   7       53.18       58.28     15.16 o 
  -3   7   7      309.11      332.40     29.60 o 
  -2   7   7        9.82        0.21     11.10 o 
  -1   7   7      528.29      509.46     35.87 o 
   0   7   7        7.08       16.44     14.59 o 
   1   7   7      490.73      430.11     36.93 o 
  -5   8   7       76.90       52.31     16.08 o 
  -4   8   7      352.19      366.63     32.09 o 
  -3   8   7       32.18       32.52     15.44 o 
  -2   8   7       29.61        4.48     13.31 o 
  -1   8   7     1028.50     1169.71     57.36 o 
   0   8   7        4.41       11.74     14.52 o 
  -1 -11   8       38.65       39.99     12.31 o 
   0 -11   8       55.26       48.68     12.67 o 
   1 -11   8      749.58      732.52     25.45 o 
   2 -11   8        7.07        0.32      5.86 o 
   3 -11   8      425.09      399.68     30.07 o 
  -2 -10   8      274.80      224.95     22.13 o 
  -1 -10   8      330.57      385.99     25.90 o 
   0 -10   8       57.63       72.65     15.02 o 
   1 -10   8     2280.62     2228.98     44.96 o 
   2 -10   8       95.97       93.81     10.14 o 
   3 -10   8     1366.19     1437.64     55.58 o 
   4 -10   8        0.87        2.63      9.75 o 
  -3  -9   8       18.89       18.15     10.89 o 
  -2  -9   8        7.15       16.72      9.61 o 
  -1  -9   8       44.99       54.01     11.81 o 
   0  -9   8        1.78        4.83      5.00 o 
   1  -9   8      967.75      908.87     25.53 o 
   2  -9   8     1383.72     1467.45     33.51 o 
   4  -9   8      349.95      304.37     27.47 o 
   5  -9   8        5.75       23.27     13.24 o 
  -4  -8   8      200.00      215.20     22.06 o 
  -3  -8   8      676.34      688.36     34.87 o 
  -2  -8   8      558.45      605.39     30.88 o 
  -1  -8   8      664.36      629.58     29.96 o 
   0  -8   8      574.25      569.51     37.33 o 
   1  -8   8        2.77       -2.27      4.12 o 
   2  -8   8     5605.99     5393.23     77.69 o 
   3  -8   8       53.28       34.16     11.31 o 
   4  -8   8     1378.16     1317.09     53.66 o 
   5  -8   8      425.37      483.06     34.59 o 
  -5  -7   8      262.04      323.86     26.40 o 
  -4  -7   8       57.21       44.19     13.17 o 
  -3  -7   8     1093.38     1047.24     40.78 o 
  -2  -7   8      207.43      214.63     18.72 o 
  -1  -7   8        2.69        1.65      4.32 o 
   0  -7   8     1283.58     1289.71     27.89 o 
   1  -7   8      198.09      191.20     29.57 o 
   2  -7   8     4171.53     3973.69     60.28 o 
   3  -7   8      101.31      105.04     15.73 o 
   4  -7   8      659.86      592.29     34.59 o 
   5  -7   8       95.60      120.34     19.64 o 
   6  -7   8        4.26        9.96     10.53 o 
  -5  -6   8      332.11      355.37     18.63 o 
  -4  -6   8      559.53      611.48     62.73 o 
  -3  -6   8        3.41        5.32      5.14 o 
  -2  -6   8     2000.16     2012.85     56.01 o 
  -1  -6   8      891.58      865.16     20.86 o 
   0  -6   8       97.36       86.65     11.28 o 
   1  -6   8     3825.82     3761.65     55.85 o 
   2  -6   8       12.06       20.37      4.99 o 
   3  -6   8     1413.36     1431.02     51.24 o 
   4  -6   8       85.24       96.07     16.23 o 
   5  -6   8     2487.97     2425.53     78.56 o 
   6  -6   8      516.36      531.87     36.44 o 
  -6  -5   8      146.64      143.28     17.15 o 
  -5  -5   8        3.78        2.82      5.71 o 
  -4  -5   8     1639.37     1649.60     37.69 o 
  -3  -5   8        0.11        2.83      4.62 o 
  -2  -5   8     1160.83     1069.23     37.57 o 
  -1  -5   8     2383.35     2423.48     38.57 o 
   0  -5   8      493.15      452.24     14.52 o 
   1  -5   8     8264.04     8267.38    103.48 o 
   2  -5   8      158.08      161.93     14.41 o 
   3  -5   8     1789.62     1795.09     58.07 o 
   4  -5   8       72.81       68.81     14.66 o 
   5  -5   8     1973.58     1985.53     68.67 o 
   6  -5   8      209.77      167.16     22.13 o 
  -6  -4   8       50.73       75.68     14.27 o 
  -5  -4   8      137.66      140.84     12.10 o 
  -4  -4   8      861.59      826.58     24.74 o 
  -3  -4   8      611.94      597.84     28.96 o 
  -2  -4   8       66.27       87.74     12.31 o 
  -1  -4   8        1.95        4.67      3.39 o 
   0  -4   8      399.12      402.45     19.00 o 
   1  -4   8      491.51      518.85     34.48 o 
   2  -4   8     4437.39     4527.50     63.41 o 
   3  -4   8      228.08      222.81     20.21 o 
   4  -4   8     1728.40     1646.01     57.86 o 
   5  -4   8       14.04       15.37      9.68 o 
   6  -4   8       92.85      108.24     19.00 o 
  -7  -3   8      197.25      163.75     22.84 o 
  -6  -3   8       23.59       18.48      7.03 o 
  -5  -3   8      429.10      436.46     18.61 o 
  -4  -3   8      575.58      581.62     28.39 o 
  -3  -3   8     4189.73     4058.80     86.96 o 
  -2  -3   8     1661.46     1780.51     49.03 o 
  -1  -3   8     2745.35     2611.95     43.45 o 
   0  -3   8     4776.48     4780.23     65.71 o 
   1  -3   8      257.77      269.41     11.90 o 
   2  -3   8     8013.08     8019.53    123.50 o 
   3  -3   8       90.71       84.90     14.30 o 
   4  -3   8     2422.46     2397.64     73.30 o 
   5  -3   8      185.36      176.56     21.35 o 
   6  -3   8      475.86      463.27     33.02 o 
  -7  -2   8       21.33        7.12      9.82 o 
  -6  -2   8        0.01       -3.49      4.74 o 
  -5  -2   8      422.24      433.32     31.13 o 
  -4  -2   8       89.81       82.26     12.10 o 
  -3  -2   8     2353.12     2373.58     59.63 o 
  -2  -2   8       34.29       38.79      4.95 o 
  -1  -2   8        4.72        4.29      3.73 o 
   0  -2   8     3117.58     3303.26     50.79 o 
   1  -2   8     1151.38     1131.56     25.98 o 
   2  -2   8     1823.78     2013.91     36.78 o 
   3  -2   8      957.93     1052.58     43.84 o 
   4  -2   8      462.32      501.70     31.81 o 
   5  -2   8      765.37      756.11     40.63 o 
   6  -2   8        7.39        9.04     10.25 o 
  -7  -1   8        3.40        9.46      9.32 o 
  -6  -1   8      255.85      216.59     14.28 o 
  -5  -1   8      148.62      167.02     16.23 o 
  -4  -1   8     2008.10     2010.01     53.94 o 
  -3  -1   8       20.93       25.05      8.68 o 
  -2  -1   8     3918.00     3873.54     68.82 o 
  -1  -1   8      287.29      298.13     12.50 o 
   0  -1   8      904.13      930.83     39.39 o 
   1  -1   8     9330.37     8696.48    110.94 o 
   2  -1   8       10.86       16.35      5.42 o 
   3  -1   8     2099.86     2230.47     68.32 o 
   4  -1   8       96.12      101.34     16.58 o 
   5  -1   8     2658.38     2646.21     83.19 o 
  -7   0   8        1.02        5.69      9.18 o 
  -6   0   8      533.31      508.18     38.46 o 
  -5   0   8        0.02       -7.19      5.91 o 
  -4   0   8     1299.93     1286.49     40.71 o 
  -3   0   8      124.70      156.42     14.66 o 
  -2   0   8     3310.38     3349.52     50.62 o 
  -1   0   8      233.19      216.06     11.64 o 
   0   0   8        4.49        7.06      4.45 o 
   1   0   8     5868.73     6140.55     98.28 o 
   2   0   8      672.68      728.64     35.72 o 
   3   0   8     2031.64     2071.78     66.54 o 
   4   0   8       68.79       65.54     14.94 o 
   5   0   8      464.12      509.74     34.51 o 
  -7   1   8       27.54       23.70     11.03 o 
  -6   1   8       13.45        8.18      8.40 o 
  -5   1   8      712.08      675.91     30.17 o 
  -4   1   8      175.33      173.85     15.66 o 
  -3   1   8      980.16      951.25     46.04 o 
  -2   1   8      321.65      323.28     20.60 o 
  -1   1   8     1563.16     1562.89     32.12 o 
   0   1   8     2386.91     2484.92     57.86 o 
   1   1   8        3.25        5.33      6.26 o 
   2   1   8     3160.15     3169.26     86.04 o 
   3   1   8      100.87      120.62     18.79 o 
   4   1   8     1273.38     1244.29     54.01 o 
   5   1   8       66.69       64.47     17.65 o 
  -7   2   8       60.86       66.68     16.23 o 
  -6   2   8        5.80        1.21      8.04 o 
  -5   2   8     1645.40     1644.09     49.67 o 
  -4   2   8       41.56       51.10     10.75 o 
  -3   2   8     2419.44     2303.59     40.73 o 
  -2   2   8      128.40      127.67      9.69 o 
  -1   2   8     1786.73     1893.63     37.15 o 
   0   2   8     2114.04     2142.24     41.59 o 
   1   2   8       59.17       53.35      7.88 o 
   2   2   8     4218.92     4276.70    108.17 o 
   3   2   8      157.57      168.51     21.42 o 
   4   2   8     1063.21     1047.10     50.31 o 
  -7   3   8       11.28       14.80     10.32 o 
  -6   3   8       41.96       32.66     11.10 o 
  -5   3   8      244.04      262.02     20.64 o 
  -4   3   8      113.19      113.66     17.90 o 
  -3   3   8      369.74      354.06     15.55 o 
  -2   3   8      176.90      166.26     11.44 o 
  -1   3   8      778.88      736.47     22.53 o 
   0   3   8       41.19       32.31     13.02 o 
   1   3   8     3585.69     3506.50     95.71 o 
   2   3   8      382.50      417.09     31.74 o 
   3   3   8      344.93      406.63     32.66 o 
   4   3   8       86.74       70.95     18.08 o 
  -7   4   8        0.06        3.63      9.46 o 
  -6   4   8      297.59      338.95     24.76 o 
  -5   4   8       41.93       50.38     11.46 o 
  -4   4   8     1758.29     1781.50     37.64 o 
  -3   4   8       25.89       20.58      7.05 o 
  -2   4   8     1459.78     1458.28     51.52 o 
  -1   4   8       12.48        4.55      9.89 o 
   0   4   8      773.85      724.30     39.57 o 
   1   4   8     5070.35     5111.73    126.81 o 
   2   4   8        0.28       -8.04      9.89 o 
   3   4   8      515.58      555.57     39.57 o 
  -7   5   8       34.41       30.17     13.31 o 
  -6   5   8       87.49      134.57     17.58 o 
  -5   5   8       47.38       39.14     11.24 o 
  -4   5   8      785.41      801.33     28.54 o 
  -3   5   8        0.19        3.68      4.63 o 
  -2   5   8      535.72      525.47     32.74 o 
  -1   5   8       16.95       15.66     11.31 o 
   0   5   8       19.37       19.78     14.23 o 
   1   5   8      419.83      443.13     34.87 o 
   2   5   8      256.89      227.86     27.82 o 
  -6   6   8       21.41       31.24     11.88 o 
  -5   6   8      880.33      856.45     37.72 o 
  -4   6   8        0.34        2.95      5.52 o 
  -3   6   8      513.74      481.21     32.59 o 
  -2   6   8        6.23        8.90     11.10 o 
  -1   6   8      381.65      318.67     29.68 o 
   0   6   8      188.89      144.68     23.27 o 
   1   6   8      108.06       80.13     20.42 o 
  -5   7   8      567.92      568.61     23.63 o 
  -4   7   8       32.56       20.07     13.59 o 
  -3   7   8      486.31      492.02     35.08 o 
  -2   7   8        0.10        7.97     13.73 o 
  -1   7   8      130.17      123.61     22.27 o 
   0   7   8      144.77      144.96     25.05 o 
  -4   8   8      226.28      224.66     27.54 o 
  -3   8   8       55.02       47.82     17.86 o 
  -2   8   8      200.24      201.53     27.90 o 
  -1 -11   9      724.53      800.16     39.99 o 
   0 -11   9       70.16       68.46     14.37 o 
   1 -11   9      197.69      185.13     13.98 o 
   2 -11   9      429.31      501.30     23.77 o 
   3 -11   9       19.08       17.93     12.10 o 
  -2 -10   9      313.01      327.07     26.69 o 
  -1 -10   9       99.22      140.05     17.79 o 
   0 -10   9      156.39      129.30     16.30 o 
   1 -10   9       77.89       98.00     10.22 o 
   2 -10   9       18.07       30.40      7.25 o 
   3 -10   9      654.91      664.95     37.08 o 
   4 -10   9        0.98        3.06      9.68 o 
  -3  -9   9        8.74       -0.93      7.90 o 
  -2  -9   9      315.76      333.68     24.91 o 
  -1  -9   9       43.17       36.22     10.60 o 
   0  -9   9     2428.94     2252.96     43.60 o 
   1  -9   9      193.53      213.86     12.80 o 
   2  -9   9      399.30      401.77     16.95 o 
   3  -9   9     1864.33     1791.89     62.13 o 
   4  -9   9       16.27       17.79     11.88 o 
   5  -9   9     1292.00     1254.82     58.07 o 
  -4  -8   9      159.85      163.11     20.50 o 
  -3  -8   9       42.27       49.10     13.73 o 
  -2  -8   9       64.49       80.13     14.30 o 
  -1  -8   9      166.07      174.71     17.44 o 
   0  -8   9     2776.63     2690.15     47.14 o 
   1  -8   9       17.69       26.54      5.98 o 
   2  -8   9      158.80      197.56     14.34 o 
   3  -8   9      289.67      297.61     24.84 o 
   4  -8   9      639.40      695.98     38.93 o 
   5  -8   9      236.08      220.96     26.12 o 
  -5  -7   9       14.49       11.46     11.53 o 
  -4  -7   9        1.60        2.28      8.90 o 
  -3  -7   9      767.37      728.07     35.15 o 
  -2  -7   9       12.13       21.70      9.32 o 
  -1  -7   9     3993.68     4208.53     92.80 o 
   0  -7   9       18.21       21.33      7.61 o 
   1  -7   9     1460.41     1379.78     29.97 o 
   2  -7   9     1199.99     1221.30     34.27 o 
   3  -7   9      144.20      175.84     19.85 o 
   4  -7   9     2426.20     2483.24     78.00 o 
   5  -7   9        0.05        1.85      9.82 o 
  -5  -6   9       45.39       39.49      8.99 o 
  -4  -6   9       15.02       10.70      6.44 o 
  -3  -6   9     1155.42     1115.74     31.95 o 
  -2  -6   9       28.72       16.58      8.97 o 
  -1  -6   9     2470.00     2546.08     64.40 o 
   0  -6   9      253.89      226.33     16.40 o 
   1  -6   9     1896.87     1845.33     35.03 o 
   2  -6   9      164.41      166.02     10.46 o 
   3  -6   9       69.08       91.94     15.37 o 
   4  -6   9     1653.90     1730.91     62.98 o 
   5  -6   9      452.40      421.64     32.17 o 
  -6  -5   9        6.05       12.57      7.43 o 
  -5  -5   9       10.79       12.16      6.66 o 
  -4  -5   9      441.70      407.22     42.41 o 
  -3  -5   9      170.32      170.22     17.86 o 
  -2  -5   9     1427.35     1497.13     47.47 o 
  -1  -5   9       63.25       57.26      6.14 o 
   0  -5   9     3909.52     3888.79     57.05 o 
   1  -5   9      539.03      510.05     16.81 o 
   2  -5   9      946.27      977.32     23.65 o 
   3  -5   9     3697.63     3818.55     96.85 o 
   4  -5   9       16.58       16.65     10.89 o 
   5  -5   9     1966.95     1935.86     69.67 o 
  -6  -4   9       59.97       42.67      9.28 o 
  -5  -4   9      121.52      142.31     12.17 o 
  -4  -4   9      609.12      619.83     30.67 o 
  -3  -4   9      161.69      178.34     17.65 o 
  -2  -4   9     3553.77     3421.32     78.85 o 
  -1  -4   9       17.31       10.52      9.43 o 
   0  -4   9     6048.83     6265.55     83.00 o 
   1  -4   9      242.58      240.48     12.05 o 
   2  -4   9      923.86      913.23     27.75 o 
   3  -4   9     4810.40     4476.17    107.46 o 
   4  -4   9       39.59       30.96     11.60 o 
   5  -4   9     1264.76     1199.60     52.59 o 
  -7  -3   9       29.53       34.09     13.24 o 
  -6  -3   9        0.06        8.95      7.47 o 
  -5  -3   9       73.94       69.03     21.49 o 
  -4  -3   9      186.83      227.65     19.43 o 
  -2  -3   9     1359.43     1337.51     43.12 o 
  -1  -3   9     4306.77     4037.32     99.98 o 
   0  -3   9     1142.33     1159.32     26.17 o 
   1  -3   9      234.65      242.19     12.47 o 
   2  -3   9       17.63        1.71      7.69 o 
   3  -3   9        5.76       26.97     10.82 o 
   4  -3   9     1713.06     1730.41     62.48 o 
   5  -3   9       38.25       33.94     13.24 o 
  -7  -2   9        8.38        3.56      9.61 o 
  -6  -2   9      136.68      155.21     12.99 o 
  -5  -2   9       98.98       20.00      9.46 o 
  -4  -2   9      218.70      173.71     16.44 o 
  -3  -2   9     4354.39     4372.56     93.65 o 
  -2  -2   9       83.18      112.08     13.81 o 
  -1  -2   9     6929.49     6981.06    123.43 o 
   0  -2   9      136.86      133.09     12.52 o 
   1  -2   9     2415.40     2377.23     43.00 o 
   2  -2   9     1386.20     1452.37     51.52 o 
   3  -2   9      689.06      629.94     35.23 o 
   4  -2   9     3806.35     3975.25    106.10 o 
   5  -2   9       14.16       11.96     10.25 o 
  -7  -1   9       28.34       30.96     13.09 o 
  -6  -1   9      284.47      262.63     15.64 o 
  -5  -1   9       33.46       30.60      9.82 o 
  -4  -1   9        8.05        0.64      6.62 o 
  -3  -1   9     2604.66     2590.91     64.62 o 
  -2  -1   9      113.12       96.57      7.88 o 
  -1  -1   9     4018.57     4083.60     95.61 o 
   0  -1   9      816.16      774.69     22.40 o 
   1  -1   9       39.36       29.92      6.91 o 
   2  -1   9        0.15       -1.92      8.11 o 
   3  -1   9       41.36       82.26     16.44 o 
   4  -1   9      969.96      940.07     45.97 o 
   5  -1   9      518.35      531.59     36.29 o 
  -7   0   9      118.26       92.58     17.79 o 
  -6   0   9       45.35       37.36     10.96 o 
  -5   0   9      249.45      207.58     18.29 o 
  -4   0   9      514.58      528.89     26.47 o 
  -3   0   9      837.92      855.38     33.30 o 
  -2   0   9     3463.53     3624.68     74.65 o 
  -1   0   9       25.85       15.42      6.08 o 
   0   0   9     7263.02     7219.43     97.68 o 
   1   0   9      735.27      721.65     30.07 o 
   2   0   9      961.62      925.27     42.20 o 
   3   0   9      924.97      941.35     45.33 o 
   4   0   9        5.01       13.95     11.46 o 
   5   0   9     1290.29     1227.00     56.93 o 
  -7   1   9      345.33      335.46     28.47 o 
  -6   1   9       63.76       49.25     11.67 o 
  -5   1   9      104.78      111.01     14.73 o 
  -4   1   9      405.12      415.52     24.48 o 
  -3   1   9      166.48      150.65     15.23 o 
  -2   1   9     4924.67     4761.07     70.03 o 
  -1   1   9       88.25       81.46      9.03 o 
   0   1   9     2532.99     2520.73     46.42 o 
   1   1   9      108.66      100.54     28.57 o 
   2   1   9      280.98      313.19     26.97 o 
   3   1   9      711.11      677.12     39.14 o 
   4   1   9       10.43       -4.91      9.25 o 
  -7   2   9       38.85       34.50      9.29 o 
  -6   2   9       11.02       22.70     10.46 o 
  -5   2   9       14.50        8.40      8.25 o 
  -4   2   9       41.31       42.34     10.96 o 
  -3   2   9      928.87      898.55     47.04 o 
  -2   2   9      619.43      647.37     43.20 o 
  -1   2   9     2346.68     2210.85     43.04 o 
   0   2   9      368.77      367.40     26.76 o 
   1   2   9     1435.43     1406.61     33.95 o 
   2   2   9      438.06      391.04     30.46 o 
   3   2   9      143.77      153.36     21.99 o 
   4   2   9      406.44      353.18     31.95 o 
  -7   3   9        4.52        4.91     10.32 o 
  -6   3   9      280.31      284.30     23.06 o 
  -5   3   9      215.60      243.73     20.99 o 
  -4   3   9      223.84      215.06     19.07 o 
  -3   3   9     2141.53     2112.38     41.83 o 
  -2   3   9        7.37        4.93      5.28 o 
  -1   3   9     1848.60     1800.87     39.11 o 
   0   3   9       50.25       60.66      8.80 o 
   1   3   9     1794.01     1847.42     50.74 o 
   2   3   9      575.47      636.56     40.42 o 
   3   3   9      203.45      228.86     27.40 o 
  -7   4   9       18.67       26.54     13.02 o 
  -6   4   9      110.48      104.82     16.87 o 
  -5   4   9        4.35       13.02      8.90 o 
  -4   4   9       21.71        6.69      7.76 o 
  -3   4   9      650.42      656.13     22.97 o 
  -2   4   9      308.47      296.96     16.15 o 
  -1   4   9      383.54      398.75     18.29 o 
   0   4   9      732.32      695.48     41.56 o 
   1   4   9      125.03      115.57     21.14 o 
   2   4   9       32.82       31.17     15.66 o 
  -6   5   9      114.83      120.62     17.93 o 
  -5   5   9       16.86        8.54      8.75 o 
  -4   5   9       91.69       97.52     11.13 o 
  -3   5   9        0.05        2.89      5.41 o 
  -2   5   9     1799.90     1801.07     64.19 o 
  -1   5   9       82.25       80.84     18.15 o 
   0   5   9     1562.97     1479.70     63.83 o 
   1   5   9       35.82       47.82     18.15 o 
   2   5   9      306.20      312.48     33.09 o 
  -6   6   9       32.45       35.80     13.31 o 
  -5   6   9        1.41       14.30      9.89 o 
  -4   6   9       70.00       65.79     10.50 o 
  -3   6   9       23.11       21.08      7.38 o 
  -2   6   9      512.92      473.66     34.80 o 
  -1   6   9       21.79       38.86     17.86 o 
   0   6   9      502.68      528.46     40.99 o 
  -4   7   9        1.95       -0.25      6.26 o 
  -3   7   9      300.43      297.39     30.53 o 
  -2   7   9        0.74       12.67     13.73 o 
  -1   7   9      403.51      439.36     38.50 o 
   0 -11  10       16.61       15.66      9.18 o 
   1 -11  10      768.16      860.29     38.71 o 
   2 -11  10        2.08       -3.50      8.72 o 
  -2 -10  10       92.72       60.70     14.87 o 
  -1 -10  10      757.01      793.12     38.07 o 
   0 -10  10       62.15       61.20     12.52 o 
   1 -10  10     1618.64     1623.36     67.07 o 
   2 -10  10        1.71       -1.40      4.65 o 
   3 -10  10      600.36      594.36     36.15 o 
  -3  -9  10       24.35       23.13     11.60 o 
  -2  -9  10       61.32       68.32     14.52 o 
  -1  -9  10      670.71      673.77     33.94 o 
   0  -9  10      863.88      906.91     37.93 o 
   1  -9  10      178.53      181.75     12.35 o 
   2  -9  10     1160.62     1191.18     30.49 o 
   3  -9  10       52.88       21.92     11.81 o 
   4  -9  10      108.88      115.43     20.28 o 
  -4  -8  10       98.59       85.04     17.08 o 
  -3  -8  10      297.83      298.10     25.05 o 
  -2  -8  10       82.03       73.94     14.37 o 
  -1  -8  10       42.99       56.01     12.38 o 
   0  -8  10     3141.78     3181.10     67.39 o 
   1  -8  10        1.62        1.03      5.52 o 
   2  -8  10     2531.73     2542.33     46.76 o 
   3  -8  10      419.89      428.69     29.11 o 
   4  -8  10      926.43      873.25     45.97 o 
  -5  -7  10      182.35      180.33     21.28 o 
  -4  -7  10        6.66       12.60     10.82 o 
  -3  -7  10      185.97      218.97     21.70 o 
  -2  -7  10      257.69      306.22     22.77 o 
  -1  -7  10       89.12       79.92     13.45 o 
   0  -7  10     1466.75     1492.07     31.86 o 
   1  -7  10      342.93      344.55     14.89 o 
   2  -7  10     1810.52     1678.14     34.93 o 
   3  -7  10      271.26      252.06     23.27 o 
   4  -7  10       33.68       34.51     13.59 o 
   5  -7  10        6.65        7.26     11.39 o 
  -5  -6  10       17.92       26.94      8.08 o 
  -4  -6  10      617.15      608.01     25.90 o 
  -3  -6  10      197.71      215.62     20.42 o 
  -2  -6  10       68.52       46.75     11.67 o 
  -1  -6  10     1859.05     1912.02     55.72 o 
   0  -6  10       83.55       70.37      7.47 o 
   1  -6  10     1564.64     1615.34     33.34 o 
   2  -6  10       28.22       28.28      6.13 o 
   3  -6  10     5895.57     5552.87    128.45 o 
   4  -6  10      543.34      603.89     37.43 o 
   5  -6  10      117.76      151.01     22.77 o 
  -6  -5  10      272.83      317.25     47.25 o 
  -5  -5  10        9.31        6.80      6.13 o 
  -4  -5  10      706.38      711.63     35.01 o 
  -3  -5  10      158.03      158.84     17.72 o 
  -2  -5  10      397.78      383.57     24.98 o 
  -1  -5  10     3033.87     3110.55     75.15 o 
   0  -5  10        7.45        2.90      4.30 o 
   1  -5  10     1451.39     1444.45     31.12 o 
   2  -5  10      492.07      505.76     29.75 o 
   3  -5  10     4041.02     4043.07    103.83 o 
   4  -5  10      117.66      126.31     19.71 o 
   5  -5  10       25.29       24.20     12.88 o 
  -6  -4  10      200.63      213.69     15.65 o 
  -5  -4  10      332.59      329.91     17.64 o 
  -4  -4  10       63.63       80.20     13.95 o 
  -3  -4  10       58.58       73.37     13.09 o 
  -2  -4  10       25.23       18.00      9.04 o 
  -1  -4  10      209.57      251.90     24.02 o 
   0  -4  10     3687.59     3845.76     58.72 o 
   1  -4  10      137.76      164.84     10.79 o 
   2  -4  10     4834.18     4623.62    108.10 o 
   3  -4  10       43.85       53.09     13.66 o 
   4  -4  10      607.48      564.11     35.51 o 
   5  -4  10      279.61      279.10     28.32 o 
  -6  -3  10       83.71       63.86      9.93 o 
  -5  -3  10      860.95      873.46     37.50 o 
  -4  -3  10       52.70       40.56     11.39 o 
  -3  -3  10     1565.05     1519.55     48.89 o 
  -2  -3  10      878.81      807.42     33.94 o 
  -1  -3  10      591.86      612.02     18.47 o 
   0  -3  10     5733.25     5723.36     80.25 o 
   1  -3  10       52.25       64.58      7.94 o 
   2  -3  10     3638.55     3501.66     90.24 o 
   3  -3  10       96.98       73.87     15.37 o 
   4  -3  10     1579.32     1598.83     62.20 o 
   5  -3  10      333.45      307.78     29.53 o 
  -7  -2  10       16.98       -1.42      8.75 o 
  -6  -2  10       56.05       41.15      8.73 o 
  -5  -2  10      654.11      618.20     30.24 o 
  -4  -2  10      113.34      102.69     14.16 o 
  -3  -2  10      116.20      128.66     15.37 o 
  -2  -2  10      385.05      333.47     22.06 o 
  -1  -2  10      873.44      926.20     24.16 o 
   0  -2  10     1059.07     1042.80     40.78 o 
   1  -2  10      558.12      566.37     20.10 o 
   2  -2  10     1080.65     1141.53     47.18 o 
   3  -2  10     3177.73     3042.59     88.24 o 
   4  -2  10       36.40       31.45     13.31 o 
   5  -2  10        0.19       -1.14      8.47 o 
  -7  -1  10       11.26        7.84      6.84 o 
  -6  -1  10      251.70      215.98     19.78 o 
  -5  -1  10       11.62       13.73      9.46 o 
  -4  -1  10     1273.07     1303.93     44.83 o 
  -3  -1  10       97.44      124.68     15.16 o 
  -2  -1  10      980.59      986.68     37.15 o 
  -1  -1  10     3445.54     3550.73     65.36 o 
   0  -1  10       67.80       72.59      9.07 o 
   1  -1  10     2138.40     2088.61     42.24 o 
   2  -1  10        5.49        2.70      8.90 o 
   3  -1  10     6582.42     6238.53    143.54 o 
   4  -1  10      281.27      283.37     28.39 o 
  -7   0  10        5.22        5.53      6.49 o 
  -6   0  10      197.13      207.87     19.78 o 
  -5   0  10       35.39       45.62     11.81 o 
  -4   0  10     1063.15     1146.37     41.56 o 
  -3   0  10      117.84      125.32     14.80 o 
  -2   0  10      484.40      452.77     42.34 o 
  -1   0  10     1494.93     1538.30     79.10 o 
   0   0  10      534.23      541.41     20.50 o 
   1   0  10     2891.50     2871.82     52.77 o 
   2   0  10      294.16      334.40     27.82 o 
   3   0  10     1117.00     1082.11     50.95 o 
   4   0  10       91.39       97.28     19.43 o 
  -7   1  10       81.94       80.92     12.20 o 
  -6   1  10        9.10        3.56      8.68 o 
  -5   1  10       98.84       79.70     13.88 o 
  -4   1  10      431.16      391.33     24.48 o 
  -3   1  10     1307.89     1346.34     45.54 o 
  -2   1  10      721.39      768.22     23.71 o 
  -1   1  10      147.14      137.66     11.37 o 
   0   1  10     3546.29     3427.16     60.70 o 
   1   1  10      242.61      239.10     14.81 o 
   2   1  10     1944.97     1826.98     66.54 o 
   3   1  10       33.74       31.95     14.02 o 
   4   1  10      626.37      624.96     41.20 o 
  -7   2  10      165.00      144.60     19.07 o 
  -6   2  10        0.69       -0.07      8.47 o 
  -5   2  10      778.41      813.61     36.72 o 
  -4   2  10       34.29       39.78     10.82 o 
  -3   2  10     1148.07     1160.67     42.06 o 
  -2   2  10      417.47      393.13     17.72 o 
  -1   2  10      308.99      324.36     16.52 o 
   0   2  10     2592.85     2647.94    116.14 o 
   1   2  10       53.64       43.25      8.66 o 
   2   2  10     1700.37     1771.54     67.61 o 
   3   2  10       22.40       18.22     13.31 o 
  -6   3  10       41.65       38.57     13.24 o 
  -5   3  10      104.03      111.80     17.08 o 
  -4   3  10       91.71      100.34     14.80 o 
  -3   3  10      290.30      314.85     26.65 o 
  -2   3  10      159.50      159.85     35.05 o 
  -1   3  10     1381.12     1343.42     34.51 o 
   0   3  10      112.79      108.36     11.29 o 
   1   3  10      771.12      748.03     26.22 o 
   2   3  10      320.66      350.48     32.24 o 
  -6   4  10      321.05      390.54     28.82 o 
  -5   4  10       10.96        8.18      9.39 o 
  -4   4  10      477.03      573.01     31.10 o 
  -3   4  10      243.90      221.34     18.15 o 
  -2   4  10     1115.81     1070.66     34.37 o 
  -1   4  10     2819.98     2645.87     53.55 o 
   0   4  10       26.06       23.81      7.77 o 
   1   4  10      798.87      835.54     44.65 o 
   2   4  10        0.54       12.31     14.02 o 
  -6   5  10       50.02       80.27     17.08 o 
  -5   5  10        1.28       -2.06      7.40 o 
  -4   5  10      393.03      370.05     26.26 o 
  -3   5  10       72.06      103.95     21.10 o 
  -2   5  10        9.90       10.98      7.22 o 
  -1   5  10      169.89      157.56     14.27 o 
   0   5  10      232.23      179.42     15.03 o 
   1   5  10      417.05      410.54     37.43 o 
  -5   6  10      141.67      132.72     18.79 o 
  -4   6  10        9.10        0.07      7.54 o 
  -3   6  10      346.27      346.46     19.65 o 
  -2   6  10       56.36       37.40      9.10 o 
  -1   6  10      163.78      185.67     26.97 o 
  -1 -10  11       69.38       60.63     14.52 o 
   0 -10  11       37.67       41.77     12.03 o 
   1 -10  11      363.80      396.74     25.33 o 
   2 -10  11        1.30        2.71      5.53 o 
   3 -10  11      553.26      513.44     34.02 o 
  -3  -9  11        0.50        0.43      8.68 o 
  -2  -9  11     1204.55     1226.22     49.74 o 
  -1  -9  11       10.15        4.91      7.97 o 
   0  -9  11      583.72      655.77     32.81 o 
   1  -9  11      825.45      870.87     25.98 o 
   2  -9  11       30.26       32.04      7.51 o 
   3  -9  11     1554.99     1482.55     58.35 o 
  -4  -8  11        2.12       -0.36      9.11 o 
  -3  -8  11       26.33       43.20     13.66 o 
  -2  -8  11     1071.36     1105.24     45.90 o 
  -1  -8  11      121.49      109.02     15.51 o 
   0  -8  11        3.88        6.69      7.76 o 
   1  -8  11        9.47        2.46      4.93 o 
   2  -8  11      747.76      800.30     37.79 o 
   3  -8  11      396.29      401.01     29.32 o 
   4  -8  11      602.34      606.67     39.07 o 
  -4  -7  11        4.67        2.99     10.75 o 
  -3  -7  11     1037.50     1061.40     44.76 o 
  -2  -7  11       14.61        7.40      8.40 o 
  -1  -7  11     1710.77     1732.12     54.94 o 
   0  -7  11      246.28      267.50     20.35 o 
   1  -7  11      906.49      870.91     24.38 o 
   2  -7  11     2461.26     2411.94     70.24 o 
   3  -7  11        3.36       -6.26      7.54 o 
   4  -7  11     2083.56     2117.18     75.43 o 
  -5  -6  11      119.70      134.21     18.72 o 
  -4  -6  11        0.34        0.50      8.97 o 
  -3  -6  11      906.44      867.55     39.85 o 
  -2  -6  11        4.24        3.27      8.54 o 
  -1  -6  11     1216.18     1319.01     45.97 o 
   0  -6  11        3.06        1.16     11.07 o 
   1  -6  11       57.00       57.06     18.15 o 
   2  -6  11     1121.19     1068.02     44.26 o 
   3  -6  11      886.82      852.32     42.63 o 
   4  -6  11     1188.61     1211.63     55.08 o 
  -5  -5  11        3.82        7.65      6.26 o 
  -4  -5  11      308.71      300.38     24.20 o 
  -3  -5  11        9.97       16.79      9.68 o 
  -2  -5  11     1602.74     1681.09     54.58 o 
  -1  -5  11      736.20      735.54     33.45 o 
   0  -5  11     2074.75     2081.56     39.73 o 
   1  -5  11     2406.13     2547.88     46.27 o 
   2  -5  11       40.47       43.69     13.17 o 
   3  -5  11     2755.18     2730.39     83.05 o 
   4  -5  11        0.09        1.21     10.25 o 
  -6  -4  11      114.23      126.72     13.16 o 
  -5  -4  11       52.82       44.55     13.09 o 
  -4  -4  11      594.74      566.18     31.03 o 
  -3  -4  11        5.43       11.53      9.04 o 
  -2  -4  11     3039.67     2982.53     76.29 o 
  -1  -4  11      222.95      237.97     20.14 o 
   0  -4  11     1691.72     1665.02     34.93 o 
   1  -4  11     3187.27     3300.09     55.42 o 
   2  -4  11       28.78       16.87     10.18 o 
   3  -4  11     2137.79     1962.76     68.46 o 
   4  -4  11      144.53      158.34     22.42 o 
  -6  -3  11        6.33        7.21      6.62 o 
  -5  -3  11       15.96       14.45      9.82 o 
  -3  -3  11      977.42      930.53     38.43 o 
  -2  -3  11      404.36      378.94     24.84 o 
  -1  -3  11     1143.16     1194.66     28.05 o 
   0  -3  11       10.01       11.06      6.07 o 
   1  -3  11       20.06       20.05      6.47 o 
   2  -3  11     1223.75     1178.39     49.17 o 
   3  -3  11       27.36       29.39     12.52 o 
   4  -3  11     1790.92     1693.47     66.61 o 
  -6  -2  11       75.98       83.62     15.02 o 
  -5  -2  11      405.78      388.91     25.83 o 
  -4  -2  11       15.94       10.89      8.11 o 
  -3  -2  11     3797.55     3947.79     91.80 o 
  -2  -2  11        0.80       -4.91      7.19 o 
  -1  -2  11     1447.07     1500.82     37.93 o 
   0  -2  11      116.21      121.53     11.12 o 
   1  -2  11     2725.07     2703.75     80.98 o 
   2  -2  11     3557.79     3409.36     93.44 o 
   3  -2  11        3.73        3.56      9.54 o 
   4  -2  11     1642.32     1689.49     68.46 o 
  -6  -1  11       47.00       36.65     11.53 o 
  -5  -1  11      275.10      258.96     21.70 o 
  -4  -1  11       41.05       46.26     12.03 o 
  -3  -1  11     1184.86     1248.13     44.98 o 
  -2  -1  11      356.36      383.78     24.27 o 
  -1  -1  11      156.78      188.55     15.73 o 
   0  -1  11      247.53      217.13     14.03 o 
   1  -1  11      106.29      134.66     11.97 o 
   2  -1  11      594.74      622.47     37.43 o 
   3  -1  11      713.46      712.77     41.27 o 
   4  -1  11      313.81      301.09     30.24 o 
  -6   0  11       39.41       35.65     11.74 o 
  -5   0  11       17.88       11.74      9.68 o 
  -4   0  11      696.11      701.46     33.73 o 
  -3   0  11       34.71       19.71      8.82 o 
  -2   0  11     3316.43     3442.53     83.12 o 
  -1   0  11        7.53       -0.03      5.64 o 
   0   0  11     2934.04     2907.90    102.87 o 
   1   0  11      900.77      888.54     27.91 o 
   2   0  11       71.28       53.37     15.94 o 
   3   0  11     1294.21     1306.70     58.43 o 
  -6   1  11       13.29       15.87     11.03 o 
  -5   1  11       12.52       23.77     11.46 o 
  -4   1  11      694.47      761.66     35.80 o 
  -3   1  11       19.56        8.75      8.11 o 
  -2   1  11     2361.38     2355.31     46.71 o 
  -1   1  11       19.16       17.62      7.40 o 
   0   1  11      401.14      457.97     49.00 o 
   1   1  11      332.37      400.76     53.05 o 
   2   1  11        0.03       -6.05     10.82 o 
   3   1  11      581.50      579.98     40.06 o 
  -6   2  11        6.30        4.84     10.46 o 
  -5   2  11       57.56       77.43     15.30 o 
  -4   2  11       78.21       51.24     12.45 o 
  -3   2  11     1327.80     1352.89     48.60 o 
  -2   2  11      159.15      177.39     13.39 o 
  -1   2  11      867.61      865.45     27.47 o 
   0   2  11       59.00       42.00      9.13 o 
   1   2  11      650.62      663.23     25.08 o 
   2   2  11      397.60      377.09     33.02 o 
  -6   3  11       25.28       20.85     11.88 o 
  -5   3  11      442.66      410.47     28.25 o 
  -4   3  11        2.38        6.12      9.32 o 
  -3   3  11     1016.44      944.34     39.78 o 
  -2   3  11        2.25       -0.75      5.95 o 
  -1   3  11     1095.15     1111.39     40.17 o 
   0   3  11       43.16       53.13     16.47 o 
   1   3  11      802.34      849.97     48.60 o 
   2   3  11      502.22      476.08     39.35 o 
  -5   4  11       56.80       35.94     13.59 o 
  -4   4  11       49.76       34.51     12.24 o 
  -3   4  11       17.61       19.83      7.57 o 
  -2   4  11      418.10      435.71     20.87 o 
  -1   4  11      341.70      335.02     23.56 o 
   0   4  11      190.90      202.80     16.08 o 
   1   4  11        6.61        5.41     13.59 o 
  -5   5  11        0.46       -0.21      7.97 o 
  -4   5  11      385.94      365.64     26.54 o 
  -3   5  11       54.75       36.35      9.25 o 
  -2   5  11     1427.68     1384.84     38.98 o 
  -1   5  11        7.00        2.56      9.71 o 
  -1 -10  12      872.97      942.27     44.69 o 
   0 -10  12        3.34        1.14      8.47 o 
   1 -10  12      632.25      626.02     32.74 o 
   2 -10  12        9.53        3.34      9.61 o 
  -2  -9  12      262.27      280.10     25.83 o 
  -1  -9  12       68.28       74.44     15.30 o 
   0  -9  12      767.87      746.57     35.94 o 
   1  -9  12       58.16       63.05     12.60 o 
   2  -9  12      594.87      647.09     35.51 o 
   3  -9  12        9.32       12.38     10.82 o 
  -3  -8  12        3.67       19.21     11.03 o 
  -2  -8  12      732.92      744.01     38.21 o 
  -1  -8  12       34.08       22.20     10.03 o 
   0  -8  12     2011.05     2030.43     61.13 o 
   1  -8  12       50.90       53.14     12.60 o 
   2  -8  12     2148.05     1998.12     64.33 o 
   3  -8  12      221.60      248.93     25.12 o 
  -4  -7  12       33.61       43.27     13.81 o 
  -3  -7  12       13.29       21.99     11.88 o 
  -2  -7  12       73.59       81.62     15.73 o 
  -1  -7  12      260.20      260.81     22.70 o 
   0  -7  12     1437.23     1433.87     48.96 o 
   1  -7  12      460.13      452.19     18.26 o 
   2  -7  12      248.97      273.84     23.41 o 
   3  -7  12       91.65      102.33     18.15 o 
   4  -7  12       30.00       33.45     14.16 o 
  -5  -6  12        0.24      -10.96      9.11 o 
  -4  -6  12      127.20      188.65     21.78 o 
  -3  -6  12      450.33      442.64     29.68 o 
  -2  -6  12        2.32        5.27      8.11 o 
  -1  -6  12     1102.08     1057.06     42.20 o 
   0  -6  12       29.50       20.21      9.11 o 
   1  -6  12     5258.50     5283.07     78.78 o 
   2  -6  12      297.85      306.93     25.19 o 
   3  -6  12     1059.43     1066.52     49.81 o 
   4  -6  12      317.00      327.71     31.31 o 
  -5  -5  12        0.00       -6.85      5.81 o 
  -4  -5  12      242.82      257.18     23.34 o 
  -3  -5  12      549.26      562.33     32.52 o 
  -2  -5  12        4.86       26.62     10.75 o 
  -1  -5  12      412.49      391.47     25.62 o 
   0  -5  12      163.96      175.25     12.04 o 
   1  -5  12     3474.77     3534.29     59.61 o 
   2  -5  12       11.61       10.46      9.96 o 
   3  -5  12      420.36      421.00     32.31 o 
   4  -5  12      158.86      175.63     24.76 o 
  -5  -4  12      100.52      106.10     16.44 o 
  -4  -4  12       11.56       26.12     11.17 o 
  -3  -4  12       61.09       60.99     13.17 o 
  -2  -4  12      536.30      589.30     32.09 o 
  -1  -4  12       16.77       15.37      9.11 o 
   0  -4  12     4687.69     4649.92     71.64 o 
   1  -4  12      280.80      307.69     21.95 o 
   2  -4  12     2063.37     2065.23     68.53 o 
   3  -4  12       62.20       90.88     18.57 o 
   4  -4  12      145.42      136.42     22.06 o 
  -6  -3  12       16.56       10.30      7.25 o 
  -5  -3  12      236.56      174.99     19.36 o 
  -4  -3  12       15.88       15.09      9.46 o 
  -3  -3  12      360.02      342.08     24.55 o 
  -2  -3  12     1527.27     1554.56     52.45 o 
  -1  -3  12       14.19        4.98      8.33 o 
   0  -3  12     3526.25     3485.70    134.21 o 
   1  -3  12        6.06       10.71      6.40 o 
   2  -3  12     2244.89     2200.30     72.23 o 
   3  -3  12      122.29      137.06     21.06 o 
   4  -3  12      138.81      136.21     22.13 o 
  -6  -2  12       31.04       17.65     11.39 o 
  -5  -2  12      210.66      191.50     19.93 o 
  -4  -2  12        5.02        6.83      8.61 o 
  -3  -2  12      201.17      234.98     20.99 o 
  -2  -2  12      103.87      125.89     16.72 o 
  -1  -2  12      108.12      136.56     16.79 o 
   0  -2  12      874.43      944.73     28.14 o 
   1  -2  12     3629.48     3433.08     64.47 o 
   2  -2  12      158.15      137.27     20.35 o 
   3  -2  12      370.43      367.27     32.17 o 
  -6  -1  12      172.62      146.74     19.07 o 
  -5  -1  12        0.27        4.13      8.47 o 
  -4  -1  12      548.99      529.88     30.60 o 
  -3  -1  12     1046.94     1071.29     42.63 o 
  -2  -1  12       59.18       73.94     13.73 o 
  -1  -1  12      687.48      763.38     24.83 o 
   0  -1  12        0.03        0.74      5.66 o 
   1  -1  12     7573.24     7166.75    104.96 o 
   2  -1  12       37.54       47.32     15.44 o 
   3  -1  12      519.68      557.64     38.43 o 
  -6   0  12      269.33      295.04     25.05 o 
  -5   0  12       94.19      103.97     16.58 o 
  -4   0  12      252.31      250.07     22.35 o 
  -3   0  12       49.47       41.13     11.53 o 
  -2   0  12       22.37       38.29     11.24 o 
  -1   0  12     1064.81     1045.50     30.08 o 
   0   0  12      318.80      341.02     18.12 o 
   1   0  12     1448.65     1383.70     56.65 o 
   2   0  12      295.51      333.40     30.96 o 
   3   0  12       44.06       47.96     17.36 o 
  -6   1  12       61.37       51.38     13.95 o 
  -5   1  12      379.40      378.23     27.68 o 
  -4   1  12        8.65        7.12      9.39 o 
  -3   1  12      248.52      235.69     21.56 o 
  -2   1  12     1746.51     1738.80     56.22 o 
  -1   1  12       95.64       88.32     10.90 o 
   0   1  12     1672.44     1750.47     42.29 o 
   1   1  12        5.15        1.99     11.03 o 
   2   1  12     1416.46     1300.65     59.14 o 
  -6   2  12       50.46       51.24     14.66 o 
  -5   2  12      393.87      375.74     28.75 o 
  -4   2  12       17.34        5.98      8.61 o 
  -3   2  12      278.21      289.14     24.05 o 
  -2   2  12      771.91      787.46     27.44 o 
  -1   2  12        0.38        3.40      6.82 o 
   0   2  12     1134.78     1125.37     33.84 o 
   1   2  12       78.49       45.26     17.36 o 
  -5   3  12      141.55      157.41     20.21 o 
  -4   3  12      171.43      217.97     22.84 o 
  -3   3  12      328.93      302.02     24.34 o 
  -2   3  12        0.19       -2.84      6.32 o 
  -1   3  12      319.47      319.76     27.18 o 
   0   3  12      255.42      240.25     24.80 o 
   1   3  12     1162.26     1087.16     56.79 o 
  -5   4  12       95.50       95.00     18.22 o 
  -4   4  12      482.26      461.64     30.39 o 
  -3   4  12      535.39      536.57     31.53 o 
  -2   4  12       65.07       86.75     11.98 o 
  -1   4  12      624.13      632.07     26.65 o 
  -1  -9  13      170.06      208.30     22.56 o 
   0  -9  13      167.52      164.24     19.21 o 
   1  -9  13      632.30      624.39     31.88 o 
   2  -9  13       11.57       13.52     10.89 o 
  -3  -8  13       69.94       73.44     17.08 o 
  -2  -8  13       91.17       84.47     16.72 o 
  -1  -8  13       53.96       45.47     13.31 o 
   0  -8  13      247.03      254.55     22.77 o 
   1  -8  13      107.95       98.49     14.80 o 
   2  -8  13      872.31      994.93     44.76 o 
  -3  -7  13      528.41      570.87     35.30 o 
  -2  -7  13        1.27        0.00      9.25 o 
  -1  -7  13     1481.13     1521.40     54.80 o 
   0  -7  13     1303.38     1340.43     48.60 o 
   1  -7  13       11.26       11.57      6.09 o 
   2  -7  13     1721.39     1832.24     63.34 o 
   3  -7  13       16.53        6.97     10.03 o 
  -4  -6  13       17.64        9.46     10.60 o 
  -3  -6  13      522.23      536.57     33.30 o 
  -2  -6  13      122.93      141.33     18.57 o 
  -1  -6  13      279.96      235.12     22.13 o 
   0  -6  13      417.36      409.19     25.97 o 
   1  -6  13      534.82      551.46     21.02 o 
   2  -6  13      773.24      789.56     40.78 o 
   3  -6  13      294.55      276.40     27.90 o 
  -5  -5  13        0.12       -0.43      9.32 o 
  -4  -5  13      457.83      457.01     30.32 o 
  -3  -5  13      280.45      261.81     23.98 o 
  -2  -5  13     1076.35     1088.51     45.54 o 
  -1  -5  13      787.24      788.99     37.57 o 
   0  -5  13      225.79      249.07     21.78 o 
   1  -5  13     1610.65     1639.60     38.11 o 
   2  -5  13        4.51        9.46     11.03 o 
   3  -5  13     1996.20     1930.38     71.73 o 
  -5  -4  13        0.49       -0.85      8.68 o 
  -4  -4  13      642.51      672.07     35.44 o 
  -3  -4  13      370.39      356.60     25.97 o 
  -1  -4  13      682.71      552.73     31.81 o 
   1  -4  13     1218.20     1266.90     33.38 o 
   2  -4  13      162.27      186.38     22.91 o 
   3  -4  13      965.32      955.87     50.17 o 
  -5  -3  13       95.09       71.80     15.51 o 
  -4  -3  13       57.22       50.88     13.66 o 
  -3  -3  13      607.40      651.14     34.16 o 
  -2  -3  13       70.41       88.81     14.87 o 
  -1  -3  13      361.37      336.18     25.76 o 
   0  -3  13      397.90      427.54     41.27 o 
   1  -3  13       49.77       50.31     14.16 o 
   2  -3  13     2200.22     2115.05     73.01 o 
   3  -3  13       14.55       32.74     14.80 o 
  -5  -2  13      697.59      661.32     35.01 o 
  -4  -2  13        0.07        2.28      9.04 o 
  -3  -2  13      644.12      636.27     33.80 o 
  -2  -2  13       46.88       68.74     13.95 o 
  -1  -2  13     2428.36     2534.48     72.23 o 
   0  -2  13     1573.59     1571.95     84.72 o 
   1  -2  13       30.99       33.73     13.45 o 
   2  -2  13     1542.49     1643.73     65.19 o 
   3  -2  13       17.24       11.60     12.17 o 
  -5  -1  13      310.51      281.31     24.48 o 
  -4  -1  13      165.34      141.62     18.22 o 
  -3  -1  13       76.31       83.97     15.44 o 
  -2  -1  13      276.49      289.78     23.77 o 
  -1  -1  13      149.50      148.16     18.08 o 
   0  -1  13       35.35       32.00      8.92 o 
   1  -1  13      272.39      283.02     27.61 o 
   2  -1  13      311.14      308.21     29.75 o 
  -5   0  13        0.36        0.78      8.90 o 
  -4   0  13      575.15      567.10     32.74 o 
  -3   0  13       25.43       32.31     11.24 o 
  -2   0  13     1754.68     1711.26     57.57 o 
  -1   0  13      355.32      332.91     18.29 o 
   0   0  13      428.29      446.45     21.61 o 
   1   0  13      633.91      651.57     39.85 o 
   2   0  13       21.76       49.17     16.79 o 
  -5   1  13        0.31       11.46     10.18 o 
  -4   1  13      646.77      688.22     36.65 o 
  -3   1  13       80.46       68.39     14.45 o 
  -2   1  13      591.57      646.09     34.51 o 
  -1   1  13        3.45        3.25      7.06 o 
   0   1  13       15.31        6.61      7.60 o 
   1   1  13      266.29      263.09     28.68 o 
  -5   2  13      223.10      223.52     23.84 o 
  -4   2  13       40.85       27.61     11.74 o 
  -3   2  13      356.56      395.81     28.54 o 
  -2   2  13        0.18        8.47      9.11 o 
  -1   2  13      592.56      606.63     25.69 o 
   0   2  13      182.80      158.13     15.34 o 
  -4   3  13        1.16       -4.63      7.83 o 
  -3   3  13      274.91      308.35     26.83 o 
  -2   3  13       18.89        6.97      8.33 o 
  -1   3  13      895.02      893.39     32.05 o 
  -2  -8  14      667.33      733.62     40.35 o 
  -1  -8  14        1.30        2.70      9.68 o 
   0  -8  14     1941.32     2097.33     65.97 o 
   1  -8  14       10.38       29.96     11.46 o 
  -3  -7  14        6.79       18.43     13.02 o 
  -2  -7  14      365.16      338.81     28.54 o 
  -1  -7  14      482.84      478.15     31.74 o 
   0  -7  14      382.02      396.31     27.90 o 
   1  -7  14      153.14      169.94     18.29 o 
   2  -7  14        1.49        4.84      9.96 o 
  -3  -6  14      408.55      423.28     30.17 o 
  -2  -6  14       37.69       17.58     12.03 o 
  -1  -6  14     2137.02     2110.78     67.46 o 
   0  -6  14       37.96       39.14     12.45 o 
   2  -6  14       96.64       74.15     16.30 o 
  -4  -5  14        0.56        2.28      9.54 o 
  -3  -5  14       60.00       52.45     14.30 o 
  -2  -5  14       24.23       11.39     10.89 o 
  -1  -5  14     1292.36     1309.19     50.81 o 
   0  -5  14       97.49       98.42     16.58 o 
   1  -5  14      866.80     1020.91     45.33 o 
   2  -5  14        5.65       15.09     12.38 o 
  -4  -4  14       36.92       23.91     12.17 o 
  -3  -4  14      117.92       95.64     16.65 o 
  -1  -4  14      154.23      156.92     19.71 o 
   1  -4  14        9.88       13.02     10.96 o 
   2  -4  14      415.88      373.18     31.31 o 
  -5  -3  14       11.21       28.47     12.31 o 
  -4  -3  14       49.46       56.86     14.09 o 
  -3  -3  14      223.03      240.11     22.84 o 
  -2  -3  14     1883.83     1877.79     62.41 o 
  -1  -3  14      148.01      179.97     20.35 o 
   0  -3  14     1877.09     1906.75     61.98 o 
   1  -3  14        7.03       -6.48      8.61 o 
   2  -3  14      346.54      356.53     31.45 o 
  -5  -2  14       11.21        8.97      9.39 o 
  -4  -2  14       12.47       17.72     11.10 o 
  -3  -2  14        0.87        1.85      8.18 o 
  -2  -2  14      314.68      315.25     26.47 o 
  -1  -2  14     1794.45     1733.25     59.42 o 
   0  -2  14      115.99      115.62     12.74 o 
   1  -2  14      868.87      869.97     45.47 o 
   2  -2  14       11.55        7.40     12.17 o 
  -5  -1  14      183.85      167.30     21.06 o 
  -4  -1  14       41.87       42.77     13.73 o 
  -3  -1  14      150.02      144.75     19.14 o 
  -2  -1  14        0.01       -2.92      8.40 o 
  -1  -1  14     3240.15     3263.19     87.67 o 
   0  -1  14       10.56       12.72      8.05 o 
   1  -1  14     1602.46     1658.25     65.68 o 
  -5   0  14        0.22       -6.90      9.11 o 
  -4   0  14        1.69        0.28      8.04 o 
  -3   0  14       68.01       68.25     15.66 o 
  -2   0  14       38.61       52.09     13.81 o 
  -1   0  14      792.18      796.96     39.92 o 
   0   0  14      396.14      405.93     32.45 o 
   1   0  14      197.39      191.00     25.90 o 
  -4   1  14      217.83      175.42     21.78 o 
  -3   1  14        5.03       25.83     12.67 o 
  -2   1  14      728.77      733.12     38.57 o 
  -1   1  14       49.09       41.13     13.52 o 
   0   1  14     1346.72     1329.29     39.61 o 
  -3   2  14       10.16        0.85      9.04 o 
  -2   2  14      478.57      454.95     31.10 o 
  -1   2  14       83.97       92.40     13.07 o 
  -1  -7  15       10.07       25.33     12.38 o 
   0  -7  15      691.98      668.94     37.15 o 
  -2  -6  15       30.82       31.74     13.66 o 
  -1  -6  15      107.31       90.02     17.01 o 
   0  -6  15      188.03      195.70     21.21 o 
  -3  -5  15      117.52      125.89     19.50 o 
  -2  -5  15      127.99      126.31     19.78 o 
  -1  -5  15      449.36      461.71     31.74 o 
   0  -5  15       43.85       30.74     12.17 o 
  -3  -4  15       79.67      100.27     18.36 o 
  -1  -4  15      169.07      183.25     21.78 o 
   0  -4  15       17.62       35.65     11.96 o 
  -4  -3  15       54.52       34.51     13.31 o 
  -3  -3  15      373.91      393.75     29.39 o 
  -2  -3  15       18.46       33.66     13.02 o 
  -1  -3  15        0.45        5.27      9.18 o 
   0  -3  15     1118.81     1133.99     47.96 o 
   1  -3  15       13.04       16.01     12.74 o 
  -4  -2  15       55.46       35.01     13.17 o 
  -3  -2  15     1203.01     1286.35     52.87 o 
  -2  -2  15      310.94      303.65     26.40 o 
  -1  -2  15       28.89       26.83     12.10 o 
   0  -2  15      704.59      749.07     39.85 o 
  -4  -1  15      182.81      209.86     23.20 o 
  -3  -1  15       56.39       69.67     16.44 o 
  -2  -1  15        9.50       21.06     11.53 o 
  -1  -1  15        1.30       -6.76      9.04 o 
   0  -1  15       16.56       21.92     12.95 o 
  -3   0  15       79.32       66.96     16.65 o 
  -2   0  15      432.41      428.55     31.24 o 
  -1   0  15       90.54       83.47     16.94 o 
  -1  -4  16       17.04       23.27     11.81 o 
  -2  -3  16      856.01      777.74     41.13 o 
                                                 
